# Supplementary material for: Elderly HIV-positive women: A gender-based analysis from the Multicenter Italian “GEPPO” Cohort
Source: PLoS One. 2019 Oct 17;14(10):e0222225. doi: 10.1371/journal.pone.0222225 (PMC6797206; doi:10.1371/journal.pone.0222225)
Supplement: S1 Data — (XLSX) [file pone.0222225.s001.xlsx]

## Sheet: GEPPO PINK final
SEX	NATIONALITY	WEIGTH	HEIGTH	WORKING_STATUS	CURRENT_SMOKER	SEDENTARY_LIFE	CKD	OSTEO	CVD	LIPIDS	T2DM	HYPERTENSION	CANCER	CHIRROSIS	COPD	hcv_ab	hcv_rna	hbs_ag	CD4	CD4_perc	CD8	CD8_PERC	CD4_NADIR	VL	vl_undetecable	HART_START	DRUG_HIV_1	NumberARVs2	DRUG_HIV_2	DRUG_HIV_3	DRUG_HIV_4	DRUG_HIV_5	NRTI_1	TDF	NNRTI_1	PI_1	BOST_1	INSTI_1	ENTRY_1	DRUG_MT_1	DRUG_MT_2	DRUG_MT_3	DRUG_MT_4	DRUG_MT5	DRUG_MT6	DRUG_MT7	DRUG_MT8	DRUG_MT9	DRUG_MT10
M	Italia	78	171		NO		NO	NO	NO	NO	NO	NO	NO	NO	NO	0	#NULL!	0	579	30.5	803	42.3	266	266	5	YES	Lamivudina	3	Abacavir	Darunavir	Ritonavir		1	0	0	1	1	0	0
M	Italia	61	163		NO		NO	NO	NO	NO	NO	NO	NO	NO	NO	1	1316026	0	694	32.8	958	45.3	29	29	5	YES	Lamivudina	3	Abacavir	Atazanavir	Ritonavir		1	0	0	1	1	0	0
M	Italia	69	173		NO		NO	NO	NO	NO	NO	NO	NO	NO	NO	0	#NULL!	0	279	16.2	618	36	1	1	1	YES	Lamivudina	3	Abacavir	Atazanavir	Ritonavir		1	0	0	1	1	0	0
M	Italia	#NULL!	#NULL!				NO	NO	NO	NO	NO	NO	NO	NO	NO	0	#NULL!	0	637	25.2	771	30.6	265	265	1	YES	Emtricitabina	3	Tenofovir	Lopinavir	Ritonavir		1	1	0	1	1	0	0
M	Italia	72	172		SI		NO	NO	NO	yes	NO	NO	NO	NO	NO	0	#NULL!	0	591	30.5	818	42.2	169	169	1	YES	Emtricitabina	3	Tenofovir	Atazanavir	Ritonavir		1	1	0	1	1	0	0
M	Italia	#NULL!	#NULL!				NO	NO	NO	NO	NO	NO	NO	NO	NO	0	#NULL!	1	739	27.6	962	35.8	264	264	1	YES	Emtricitabina	3	Tenofovir	Atazanavir	Ritonavir		1	1	0	1	1	0	0
M	Italia	#NULL!	#NULL!				NO	NO	NO	NO	NO	NO	NO	NO	NO	0	#NULL!	0	467.3	14.9	1706	54.4	94	94	1	YES	Emtricitabina	3	Tenofovir	Efavirenz			1	1	1	0	0	0	0
M	Italia	#NULL!	#NULL!				NO	NO	NO	NO	NO	NO	NO	NO	NO	0	#NULL!	0	496	36.3	396	29	234	234	8	YES	Emtricitabina	3	Tenofovir	Efavirenz			1	1	1	0	0	0	0
M	Italia	#NULL!	#NULL!				NO	NO	NO	NO	NO	NO	NO	NO	NO	0	#NULL!	0	682	41.2	726	43.9	163	163	27	YES	Emtricitabina	3	Tenofovir	Dolutegravir			1	1	0	0	0	1	0
M	Italia	#NULL!	#NULL!				NO	NO	NO	NO	NO	NO	NO	NO	NO	0	#NULL!	0	196.2	13	591.6	39.2	2	2	1	YES	Tenofovir	3	Emtricitabina	Efavirenz			1	1	1	0	0	0	0
M	Italia	56.4	163		NO		NO	NO	NO	NO	NO	NO	NO	NO	NO	0	#NULL!	0	215	7.8	1544	56.3	127	127	3326	NO	Lamivudina	3	Abacavir	Atazanavir	Ritonavir		1	0	0	1	1	0	0
M	Italia	#NULL!	#NULL!				NO	NO	NO	NO	NO	NO	NO	NO	NO	ND	#NULL!	0	884.5	38	879.825	37.8	340	340	1	YES	Zidovudina	3	Lamivudina	Efavirenz			1	0	1	0	0	0	0
M	Italia	66	165		NO		NO	NO	NO	yes	NO	NO	NO	NO	NO	0	#NULL!	0	393	28	463	33	53	53	1	YES	Emtricitabina	3	Tenofovir	Rilpivirina			1	1	1	0	0	0	0
M	Italia	67	164				NO	NO	NO	NO	NO	NO	NO	NO	NO	0	#NULL!	1	822	22	1841	49.2	115	115	1	YES	Lamivudina	2	Atazanavir	Ritonavir			1	0	0	1	1	0	0
M	Italia	73	165		SI		NO	NO	NO	NO	NO	NO	yes	NO	NO	0	#NULL!	0	526	22.1	1166	49	180	180	78	NO	Darunavir	2	Ritonavir	Dolutegravir			0	0	0	1	1	1	0
M	Italia	56	168		SI		NO	NO	NO	NO	NO	NO	NO	NO	NO	0	#NULL!	0	363	19.5	1095	58.9	128	128	5	YES	Emtricitabina	3	Tenofovir	Atazanavir	Ritonavir		1	1	0	1	1	0	0
M	Italia	76	175				NO	NO	NO	NO	NO	NO	NO	yes	NO	1	1	0	603	22.5	1546	57.8	106	106.803	7	YES	Lamivudina	3	Abacavir	Atazanavir	Ritonavir		1	0	0	1	1	0	0
M	Italia	48	158		SI		NO	NO	NO	NO	NO	NO	NO	NO	NO	0	#NULL!	0	1020	29.9	1393	40.8	156	156	1	YES	Lamivudina	3	Abacavir	Nevirapina			1	0	1	0	0	0	0
M	Italia	90	182		SI		NO	NO	NO	NO	NO	NO	NO	NO	NO	0	1	0	225	14.3	576	36.6	12	12	1	YES	Lamivudina	3	Abacavir	Dolutegravir			1	0	0	0	0	1	0
M	Italia	97	175		NO		NO	NO	NO	NO	NO	NO	NO	NO	NO	0	1	0	508	25.1	321	15.9	16	16	1	YES	Emtricitabina	3	Tenofovir	Raltegravir			1	1	0	0	0	1	0
M	Italia	66	168		SI		NO	NO	NO	yes	NO	NO	NO	NO	NO	0	#NULL!	0	717	25.3	612	21.6	490	490	1	YES	Emtricitabina	3	Tenofovir	Rilpivirina			1	1	1	0	0	0	0
M	Italia	68	177		SI		NO	NO	NO	NO	NO	NO	NO	NO	NO	0	#NULL!	0	171	10.2	1020	60.9	98	98	30	YES	Lamivudina	3	Abacavir	Dolutegravir			1	0	0	0	0	1	0
M	Italia	69	182		NO		NO	NO	NO	NO	NO	NO	NO	NO	NO	0	#NULL!	0	855	40.9	883	42.2	411	411	1	YES	Emtricitabina	3	Tenofovir	Atazanavir	Ritonavir		1	1	0	1	1	0	0
M	Italia	70	170		SI		NO	NO	NO	NO	NO	NO	yes	NO	NO	0	#NULL!	0	452	18.9	739	30.8	136	136	1	YES	Lamivudina	3	Tenofovir	Atazanavir	Ritonavir		1	1	0	1	1	0	0
M	Italia	71	170				NO	NO	NO	NO	yes	yes	NO	NO	yes		#NULL!		848	27.3	1468	47.3	337	337	1	YES	Lamivudina	2	Abacavir				1	0	0	0	0	0	0
M	Italia	#NULL!	#NULL!				NO	NO	NO	NO	NO	NO	NO	NO	NO	0	#NULL!	1	747.4	34.1	940.3	42.9	293	293	1	YES	Emtricitabina	3	Tenofovir	Efavirenz			1	1	1	0	0	0	0
M	Italia	66	172		NO		NO	NO	NO	NO	NO	NO	NO	NO	NO	0	#NULL!	-	230	18.2	542	42.9	69	69	1	YES	Lamivudina	3	Abacavir	Darunavir	Ritonavir		1	0	0	1	1	0	0
M	Italia	#NULL!	#NULL!				NO	NO	NO	NO	NO	NO	NO	NO	NO	0	#NULL!	-	644.9	29.4	1153.8	52.6	351	351	1	YES	Emtricitabina	3	Tenofovir	Efavirenz			1	1	1	0	0	0	0
M	Italia	79	170		NO		NO	NO	NO	NO	NO	NO	NO	NO	NO	0	#NULL!	-	728	25.5	1236	43.4	496	496	66	NO	Emtricitabina	3	Tenofovir	Darunavir	Ritonavir		1	1	0	1	1	0	0
M	Italia	75	180		NO		NO	NO	NO	NO	NO	NO	NO	NO	NO	0	#NULL!	-	247	13.5	1204	65.9	49	49	16	YES	Emtricitabina	3	Tenofovir	Atazanavir	Ritonavir		1	1	0	1	1	0	0
M	Italiana	65	160	Lavoratore	NO	NO	YES	NO	NO	YES	YES	NO	NO	NO	NO	neg	#NULL!	neg	437	33.9	411	66.1	156	#NULL!	YES	35275	kivexa	4	raltegravir	efavirenz			1	0	1	0	0	1	0
M	Italiana	67	#NULL!		NO		NO	YES	NO	YES	NO	NO	NO	NO	NO	neg	#NULL!	neg	1072	34.7	#NULL!	#NULL!	349	#NULL!	YES	39933	kivexa	3	efavirenz				1	0	1	0	0	0	0
M	Italiana	77	168	Pensionato	NO	YES	NO	NO	NO	YES	YES	NO	YES	NO	NO	neg	#NULL!	neg	390	24.4	#NULL!	#NULL!	104	#NULL!	YES	37901	truvada	3	atazanavir	ritonavir			1	1	0	1	1	0	0
M	Italiana	71	165	Pensionato	YES		NO	NO	NO	YES	YES	NO	NO	NO	NO	neg	#NULL!	neg	995	25	#NULL!	#NULL!	564	64	NO	35816	dolutegravir	3	Maraviroc	rilpivirina			0	0	1	0	0	1	1
M	Italiana	85	#NULL!	Pensionato	NO	NO	YES	NO	NO	NO	NO	NO	NO	NO	NO	neg	#NULL!	neg	998	31.9	#NULL!	#NULL!	153	#NULL!	YES	38543	kivexa	3	dolutegravir				1	0	0	0	0	1	0
M	Italiana	89	174	Lavoratore	NO	NO	NO	NO	NO	YES	NO	NO	NO	NO	NO	neg	#NULL!	neg	850	40.3	#NULL!	#NULL!	413	#NULL!	YES	40819	kivexa	3	atazanavir	ritonavir			1	0	0	1	1	0	0
M	Italiana	70	175	Lavoratore	NO	NO	NO	NO	NO	YES	NO	NO	NO	NO	NO	neg	#NULL!	neg	430	25.2	#NULL!	#NULL!	128	#NULL!	YES	34429	Truvada	3	efavirenz				1	1	1	0	0	0	0
M	Italiana	61	#NULL!	Pensionato	YES	YES	NO	NO	NO	NO	NO	NO	NO	NO	NO	neg	#NULL!	pos	525	26	#NULL!	#NULL!	95	#NULL!	YES	36363	KIVEXA	3	dolutegravir				1	0	0	0	0	1	0
M	Italiana	55	175	Lavoratore	NO	NO	NO	NO	YES	NO	NO	YES	YES	NO	NO	neg	#NULL!	neg	156	21	635	63	67	20	NO	34030	Tenofovir	3	Lamivudina	Efavirenz			1	1	1	0	0	0	0
M	Italiana	71	169	Lavoratore	YES	NO	NO	NO	NO	NO	NO	NO	NO	NO	NO	neg	#NULL!	neg	196	43	262	58	99	0	YES	41886	Truvada	3	Atazanavir	Ritonavir			1	1	0	1	1	0	0
M	Italiana	72	161	Pensionato	NO	NO	NO	YES	NO	NO	NO	NO	YES	NO	NO		#NULL!		553	50	560	50	133	20	NO	36295	Atripla	3					1	1	1	0	0	0	0
M	Italiana	#NULL!	170	Pensionato			NO	NO	NO	NO	NO	NO	YES	NO	NO	pos	68216	neg	310	15.4	1142	56.8	#NULL!	40	NO	38407	Darunavir	2	Maraviroc	Ritonavir			0	0	0	1	1	0	1
M	Italiana	#NULL!	#NULL!	Pensionato			YES	NO	NO	NO	NO	NO	YES	NO	NO	neg	#NULL!	neg	593	33.7	560	31.8	#NULL!	0	YES	38597	Kivexa	3	Lopinavir/Ritonavir				1	0	0	1	1	0	0
M	Italiana	95	170	Pensionato	NO	YES	3	0	0	3	0	0		0	0	1	#NULL!	1	846	31.8	771	29	239	40	1	37970	ATV	2	RTV	MVC			0	0	0	1	1	0	1
M	Ita	64	171	pensionato	NO	YES	NO		NO	NO	NO	NO	NO	NO	NO	neg	#NULL!	neg	368	20	980	53	140	82	NO	38981	Lopinavir/Ritonavir	3	Truvada				1	1	0	1	1	0	0
M	ita	72	173	pensionato	NO	YES	NO	YES	NO	YES	NO	NO	NO	NO	NO	neg	#NULL!	neg	451	17	1636	62	207	40	NO	34912	Efavirenz	2	Atazanavir	Ritonavir			0	0	1	1	1	0	0
M	Ita	75	175	pensionato	NO	YES	NO	NO	NO	YES	NO	NO	NO	NO	NO		#NULL!		801	46	591	34	#NULL!	0	YES	38838	Atazanavir	3	Ritonavir	Truvada			1	1	0	1	1	0	0
M	Ita	93	182	lavoratore	NO	YES	NO		NO	YES	NO	NO	NO	NO	NO	neg	#NULL!	neg	723	36	640	32	190	0	YES	39083	Nevirapina	2	Raltegravir				0	0	1	0	0	1	0
M	Ita	76	174	pensionato	NO	NO	NO		NO	NO	NO	NO	NO	NO	NO	neg	#NULL!	neg	650	32	428	21	350	0	YES	39264	Lamivudina	2	Ritonavir				1	0	0	0	1	0	0
M	Ita	82	175	lavoratore	NO	YES	YES	NO	NO	YES	NO	YES	NO	NO	NO	neg	#NULL!	neg	458	44	493	47	280	0	YES	38078	Darunavir	3	Ritonavir	Kivexa			1	0	0	1	1	0	0
M	ita	73	169	pensionato	NO	YES	NO	YES	NO	YES	NO	NO	NO	NO	NO	neg	#NULL!	neg	784	40	588	30	300	0	YES	39264	Atripla	3					1	1	1	0	0	0	0
M	Ita	89	167	pensionato	YES	YES	NO		NO	NO	NO	NO	YES	NO	NO	neg	#NULL!	neg	270	19	714	51	70	0	YES	39172	Truvada	3	Raltegravir				1	1	0	0	0	1	0
M	Ita	71	172	pensionato	NO	YES	NO	NO	NO	YES	NO	NO	NO	NO	NO	neg	#NULL!	neg	474	26	883	48	50	0	YES	39356	Atripla	3					1	1	1	0	0	0	0
M	Ita	75	170	pensionato	NO	YES	NO	NO	NO	YES	NO	NO	YES	NO	NO	neg	#NULL!	neg	660	34	741	38	340	0	YES	39691	Lamivudina	2	Nevirapina				1	0	1	0	0	0	0
M	Ita	78	175	pensionato	NO	YES	NO		NO	NO	NO	NO	YES	NO	NO	neg	#NULL!	neg	705	39	554	31	70	40	NO	39995	Eviplera	3					0	0	1	0	0	0	0
M	Ita	85	168	pensionato	YES	YES	NO		NO	NO	NO	NO	NO	NO	NO	neg	#NULL!	neg	589	27	792	36	40	0	YES	40148	Eviplera	3					0	0	1	0	0	0	0
M	Ita	52	170	pensionato	NO	NO	NO	NO	YES	NO	NO	NO	NO	NO	NO	neg	#NULL!	neg	824	37	795	34	241	0	YES	40330	Lamivudina	2	Atazanavir	Ritonavir			1	0	0	1	1	0	0
M	Ita	78	171	pensionato	NO	YES	YES		NO	NO	NO	NO	YES	NO	NO	neg	#NULL!	neg	269	18	810	54	40	0	YES	40431	Kivexa	3	Raltegravir				1	0	0	0	0	1	0
M	Ita	76	171	pensionato	YES	YES	YES		NO	NO	NO	NO	NO	NO	NO	neg	#NULL!	neg	380	27	760	50	160	0	YES	40513	Nevirapina	2	Lamivudina				1	0	1	0	0	0	0
M	ita	70	168	pensionato	NO	YES	NO		NO	NO	NO	NO	YES	NO	NO	neg	#NULL!	neg	640	22	1862	64	310	0	YES	41821	Darunavir	1	Ritonavir				0	0	0	1	1	0	0
M	Italiana	92	170	Pensionato	NO	NO	NO	NO	NO	YES	NO	NO	NO	NO	NO	neg	#NULL!	neg	514	35.6	451	31.2	305	19	YES	39909	Atazanavir	2	Ritonavir	Lamivudina			1	0	0	1	1	0	0
M	Ita	72	165		NO											Neg	#NULL!	Neg	476	20.7	1019	44.3	162	0.9	YES	41838	Stribild	3					1	0	0	0	0	1	0
M	Ita	70	173													Neg	#NULL!	Neg	459	27	544	32	371	0.9	YES	42248	Truvada	3	Dolutegravir				1	1	0	0	0	1	0
M	Ita	#NULL!	179		NO											Neg	#NULL!	Neg	536	35.7	666	44.4	436	0.9	YES	42017	Stribild	3					1	0	0	0	0	1	0
M	Ita	97	175		YES											Neg	#NULL!	Neg	862	30.8	1103	39.4	858	0.9	YES	35496	Truvada	3	Atazanavir				1	1	0	1	0	0	0
M	Ita	#NULL!	#NULL!													Neg	#NULL!	Neg	525	21	1565	62.6	240	0.9	YES	42031	Eviplera	3					0	0	1	0	0	0	0
M	Ita	74	173	Pensionato	NO											Neg	#NULL!	Neg	1293	41.7	828	26.7	1293	0.9	YES	36080	Atripla	3					1	1	1	0	0	0	0
M	Ita	#NULL!	163		NO											Neg	0		581	26.4	1091	49.6	160	0.9	YES	34261	Combivir	3	Nevirapina				1	0	1	0	0	0	0
M	Ita	#NULL!	164		YES											Neg	#NULL!	Neg	951	25.7	1702	46	295	0.9	YES	35485	Rilpivirina	2	Dolutegravir				0	0	1	0	0	1	0
M	Ita	56	166		NO											Neg	#NULL!	Neg	664	36.9	#NULL!	#NULL!	356	0.9	YES	35842	Truvada	3	Darunavir	Ritonavir			1	1	0	1	1	0	0
M	Ita	98	176		NO											Neg	#NULL!	Neg	1064	36.7	#NULL!	#NULL!	415	39	YES	35842	Lamivudina	3	Tenofovir	Dolutegravir			1	1	0	0	0	1	0
M	Ita	#NULL!	185		NO											Neg	#NULL!		381	22.4	#NULL!	#NULL!	33	0.9	YES	33947	Lamivudina	2	Darunavir	Ritonavir			1	0	0	1	1	0	0
M	Ita	66	158		NO											Neg	#NULL!	Neg	571	13.6	#NULL!	#NULL!	6	0.9	YES	34800	Lopinavir/ritonavir	1					0	0	0	1	1	0	0
M	Ita	#NULL!	172		NO												#NULL!	Neg	667	23	1482	51.1	2	39	YES	34823	Etravirina	3	Darunavir	Ritonavir	Raltegravir		0	0	1	1	1	1	0
M	Ita	#NULL!	160		NO											Neg	#NULL!		528	26.4	#NULL!	#NULL!	132	0.9	YES	33716	Eviplera	3					0	0	1	0	0	0	0
M	Ita	68	170		NO											Neg	#NULL!	Neg	648	40.5	#NULL!	#NULL!	14	39	YES	34950	Emtricitabina	3	Nevirapina	Raltegravir			1	0	1	0	0	1	0
M	Ita	#NULL!	172		NO											Neg	#NULL!	Neg	1061	40.8	840	32.3	363	0.9	YES	35452	Atripla	3					1	1	1	0	0	0	0
M	Ita	#NULL!	#NULL!													Pos	0		941	16.8	#NULL!	#NULL!	155	0.9	YES	34121	Lamivudina	2	Rezolsta				1	0	0	1	0	0	0
M	Ita	#NULL!	#NULL!													Neg	#NULL!	Neg	631	26.3	#NULL!	#NULL!	351	307	NO	39443	Darunavir	2	Ritonavir	Raltegravir			0	0	0	1	1	1	0
M	Ita	60	161		NO											Pos	4363	Neg	703	25.1	1663	59.4	186	0.9	YES	33868	Kivexa	3	Atazanavir				1	0	0	1	0	0	0
M	Ita	75	175		YES											Pos	0		1105	42.5	858	33	67	0.9	YES	35312	Lamivudina	3	Rilpivirina	Dolutegravir			1	0	1	0	0	1	0
M	Ita	71	173		NO											Neg	#NULL!		606	31.9	#NULL!	#NULL!	285	0.9	YES	35084	Lamivudina	2	Atazanavir				1	0	0	1	0	0	0
M	Ita	#NULL!	178		YES											Neg	#NULL!		670	27.9	#NULL!	#NULL!	336	0.9	YES	33731	Truvada	3	Dolutegravir				1	1	0	0	0	1	0
M	Ita	72	165		NO											Neg	#NULL!	Neg	654	32.7	#NULL!	#NULL!	290	0.9	YES	34863	Darunavir	1	Ritonavir				0	0	0	1	1	0	0
M	Ita	#NULL!	178		YES											Neg	#NULL!	Neg	205	29.3	347	49.5	170	0.9	YES	34751	Kivexa	3	Nevirapina				1	0	1	0	0	0	0
M	Ita	60	169		YES											Neg	#NULL!	Neg	573	22.9	#NULL!	#NULL!	246	0.9	YES	34866	Darunavir	1	Ritonavir				0	0	0	1	1	0	0
M	Ita	84	175														#NULL!		990	33	#NULL!	#NULL!	435	0.9	YES	34979	Truvada	4	Maraviroc	Raltegravir			1	1	0	0	0	1	1
M	Ita	#NULL!	164		NO												#NULL!	Neg	398	24.9	#NULL!	#NULL!	58	0.9	YES	34508	Lamivudina	3	Etravirina	Darunavir	Ritonavir		1	0	1	1	1	0	0
M	Ita	72	159		NO											Neg	0	Neg	549	32.3	587	34.5	130	0.9	YES	32874	Etravirina	3	Maraviroc	Raltegravir			0	0	1	0	0	1	1
M	Ita	#NULL!	185		NO											Neg	#NULL!	Neg	802	42.2	661	34.8	12	0.9	YES	35384	Etravirina	3	Maraviroc	Raltegravir			0	0	1	0	0	1	1
M	Ita	69	180		NO											Neg	#NULL!	Neg	481	22.9	718	34.2	218	39	YES	34351	Emtricitabina	2	Darunavir	Ritonavir			1	0	0	1	1	0	0
M	Ita	#NULL!	#NULL!													Neg	#NULL!	Neg	179	19.9	#NULL!	#NULL!	156	39	YES	34622	Kivexa	3	Atazanavir				1	0	0	1	0	0	0
M	Ita	#NULL!	170		YES											Neg	#NULL!	Neg	1401	28.6	1534	31.3	347	0.9	YES	35582	Lamivudina	2	Atazanavir				1	0	0	1	0	0	0
M	Ita	99	184		YES											Neg	#NULL!	Neg	1022	42.6	739	30.8	428	0.9	YES	36129	Atazanavir	1	Ritonavir				0	0	0	1	1	0	0
M	Ita	#NULL!	#NULL!														#NULL!		1156	42.8	#NULL!	#NULL!	836	39	YES	40578	Lamivudina	2	Dolutegravir				1	0	0	0	0	1	0
M	Ita	96	173		YES											Neg	#NULL!	Neg	1314	45.3	#NULL!	#NULL!	527	0.9	YES	35531	Kivexa	3	Atazanavir				1	0	0	1	0	0	0
M	Ita	#NULL!	180		NO												0		602	37.6	574	35.9	448	0.9	YES	41334	Kivexa	2					1	0	0	0	0	0	0
M	Ita	71	172		YES											Neg	#NULL!	Neg	688	27.5	998	39.9	250	39	YES	39497	Eviplera	3					0	0	1	0	0	0	0
M	Ita	84	169		NO											Neg	0	Neg	779	15.9	3067	62.6	308	0.9	YES	34683	Darunavir	2	Ritonavir	Raltegravir			0	0	0	1	1	1	0
M	Ita	73	165		NO											Neg	#NULL!	Neg	935	49.2	#NULL!	#NULL!	173	0.9	YES	34150	Darunavir	1	Ritonavir				0	0	0	1	1	0	0
M	Ita	77	191		NO											Neg	#NULL!	Neg	1212	57.7	573	27.3	274	0.9	YES	35631	Kivexa	3	Rilpivirina				1	0	1	0	0	0	0
M	Ita	#NULL!	#NULL!		NO											Neg	#NULL!		640	25.6	1655	66.2	135	174	NO	35604	Lamivudina	3	Didanosina	Atazanavir			1	0	0	1	0	0	0
M	Ita	66	162		NO											Neg	#NULL!	Neg	977	27.9	1544	44.1	428	0.9	YES	34596	Lamivudina	2	Atazanavir	Ritonavir			1	0	0	1	1	0	0
M	Ita	64	175		NO											Pos	#NULL!	Neg	672	32	1172	55.8	224	214	NO	35292	Combivir	3	Efavirenz				1	0	1	0	0	0	0
M	Ita	84	190		NO											Neg	#NULL!	Neg	703	37	718	37.8	301	0.9	YES	35827	Lamivudina	2	Dolutegravir				1	0	0	0	0	1	0
M	Ita	#NULL!	160		NO											Pos	0	Neg	326	16.3	708	35.4	78	0.9	YES	35984	Truvada	3	Nevirapina				1	1	1	0	0	0	0
M	Ita	66	167		YES											Neg	#NULL!	Neg	1609	38.3	1525	36.3	217	39	YES	36019	Atripla	3					1	1	1	0	0	0	0
M	Ita	86	164		NO											Neg	#NULL!	Neg	977	36.2	#NULL!	#NULL!	458	0.9	YES	35930	Atripla	3					1	1	1	0	0	0	0
M	Ita	#NULL!	#NULL!		NO											Neg	#NULL!		1001	38.5	517	19.9	380	0.9	YES	35913	Trizivir	3					1	0	0	0	0	0	0
M	Ita	#NULL!	171		NO											Neg	#NULL!	Neg	763	30.5	#NULL!	#NULL!	366	0.9	YES	40929	Eviplera	3					0	0	1	0	0	0	0
M	Ita	64	171		NO											Pos	194027	Neg	591	21.9	#NULL!	#NULL!	138	0.9	YES	35912	Tenofovir	3	Darunavir	Ritonavir			0	1	0	1	1	0	0
M	Ita	66	170		NO											Neg	#NULL!	Neg	563	17.6	1408	44	123	0.9	YES	35217	Lamivudina	2	Darunavir	Ritonavir			1	0	0	1	1	0	0
M	Ita	54	170		NO											Neg	#NULL!	Neg	502	26.4	#NULL!	#NULL!	327	0.9	YES	35938	Kivexa	3	Raltegravir				1	0	0	0	0	1	0
M	Ita	50	167		YES											Neg	#NULL!	Neg	544	25.9	775	36.9	36	0.9	YES	36161	Truvada	3	Atazanavir	Ritonavir			1	1	0	1	1	0	0
M	Ita	#NULL!	180		YES												#NULL!		198	12.4	816	51	32	0.9	YES	35231	Atripla	3					1	1	1	0	0	0	0
M	Ita	#NULL!	176	Lavoratore	NO											Neg	#NULL!	Neg	446	34.3	308	23.7	306	0.9	YES	35471	Eviplera	3					0	0	1	0	0	0	0
M	Ita	76	166		NO											Pos	0	Neg	1002	35.8	#NULL!	#NULL!	413	0.9	YES	35836	Combivir	3	Raltegravir				1	0	0	0	0	1	0
M	Ita	#NULL!	180		NO											Neg	0	Neg	380	31.7	414	34.5	10	39	YES	35827	Kivexa	3	Efavirenz				1	0	1	0	0	0	0
M	Ita	68	179		YES											Neg	0	Neg	1023	30.1	1533	45.1	225	0.9	YES	36923	Lamivudina	3	Darunavir	Ritonavir	Raltegravir		1	0	0	1	1	1	0
M	Ita	75	172														0	Neg	542	25.8	819	39	366	0.9	YES	34790	Lamivudina	2	Dolutegravir				1	0	0	0	0	1	0
M	Ita	#NULL!	177													Pos	454432	Neg	644	32.2	550	27.5	224	0.9	YES	38310	Truvada	3	Atazanavir				1	1	0	1	0	0	0
M	Ita	#NULL!	#NULL!		NO												#NULL!		500	27.8	641	35.6	139	0.9	YES	34732	Kivexa	3	Darunavir	Ritonavir			1	0	0	1	1	0	0
M	Ita	101	171		YES											Neg	#NULL!	Neg	748	34	#NULL!	#NULL!	187	0.9	YES	34865	Combivir	3	Nevirapina				1	0	1	0	0	0	0
M	Ita	74	172		NO											Neg	#NULL!	Neg	883	38.4	736	32	13	0.9	YES	34973	Lamivudina	3	Atazanavir	Ritonavir	Raltegravir		1	0	0	1	1	1	0
M	Eritrea	70	184		NO											Neg	#NULL!	Neg	209	16.1	802	61.7	76	0.9	YES	35713	Eviplera	3					0	0	1	0	0	0	0
M	Ita	#NULL!	178													Neg	#NULL!	Neg	210	26.2	306	38.3	56	0.9	YES	36578	Lamivudina	2	Fosamprenavir	Ritonavir			1	0	0	1	1	0	0
M	Ita	60	160		NO											Neg	#NULL!	Neg	701	21.9	#NULL!	#NULL!	86	39	YES	36647	Trizivir	3					1	0	0	0	0	0	0
M	Ita	78	179		YES											Neg	#NULL!	Neg	629	23.3	1175	43.5	221	0.9	YES	38377	Eviplera	3					0	0	1	0	0	0	0
M	Ita	88	186		NO											Neg	#NULL!	Neg	814	35.4	927	40.3	33	0.9	YES	36043	Combivir	3	Nevirapina				1	0	1	0	0	0	0
M	Ita	87	172		NO											Neg	#NULL!	Neg	390	26	356	23.7	42	0.9	YES	36346	Lamivudina	2	Atazanavir				1	0	0	1	0	0	0
M	Peru	68	173		NO											Neg	#NULL!	Neg	824	30.5	1169	43.3	380	0.9	YES	35674	Lamivudina	2	Dolutegravir				1	0	0	0	0	1	0
M	Ita	79	182		NO											Neg	#NULL!	Neg	856	31.7	759	28.1	48	41	NO	35963	Etravirina	2	Rezolsta				0	0	1	1	0	0	0
M	Ita	#NULL!	185		NO											Neg	#NULL!	Neg	1425	38.5	#NULL!	#NULL!	185	0.9	YES	36048	Emtricitabina	3	Efavirenz	Raltegravir			1	0	1	0	0	1	0
M	Ita	76	162		NO												#NULL!		537	35.8	#NULL!	#NULL!	255	0.9	YES	39583	Combivir	3	Nevirapina				1	0	1	0	0	0	0
M	Ita	#NULL!	186		YES											Neg	#NULL!	Neg	1041	26.7	1544	39.6	410	0.9	YES	35065	Lamivudina	3	Tenofovir	Darunavir	Ritonavir		1	1	0	1	1	0	0
M	Ita	70	170		NO												#NULL!		1525	37.2	#NULL!	#NULL!	220	0.9	YES	34700	Combivir	3	Efavirenz				1	0	1	0	0	0	0
M	Ita	#NULL!	180		YES											Neg	#NULL!	Neg	614	51.2	329	27.4	199	0.9	YES	38068	Kivexa	3	Rilpivirina				1	0	1	0	0	0	0
M	Ita	66	160		NO											Pos	0	Neg	1340	33.5	#NULL!	#NULL!	451	0.9	YES	33658	Kivexa	3	Atazanavir				1	0	0	1	0	0	0
M	Ita	70	173		NO											Neg	#NULL!	Neg	767	21.9	2079	59.4	278	39	YES	35102	Lamivudina	2	Darunavir	Ritonavir			1	0	0	1	1	0	0
M	Ita	83	178		NO												0	Neg	631	45.1	440	31.4	255	68	NO	35674	Truvada	3	Dolutegravir				1	1	0	0	0	1	0
M	Ita	69	176		NO											Neg	0	Neg	632	31.6	952	47.6	283	0.9	YES	35582	Tenofovir	3	Retrovir	Atazanavir	Ritonavir		0	1	0	1	1	0	0
M	Ita	#NULL!	178		NO											Neg	0	Neg	665	39.1	568	33.4	30	0.9	YES	35136	Lamivudina	3	Darunavir	Ritonavir	Raltegravir		1	0	0	1	1	1	0
M	Ita	71	169		NO											Pos	#NULL!	Neg	572	13	2244	51	23	0.9	YES	33904	Emtricitabina	3	Darunavir	Ritonavir	Raltegravir		1	0	0	1	1	1	0
M	Ita	67	168		NO											Neg	0	Neg	756	27	1212	43.3	292	0.9	YES	36130	Lamivudina	2	Dolutegravir				1	0	0	0	0	1	0
M	Ita	83	168		NO											Neg	#NULL!	Neg	257	17.1	912	60.8	86	39	YES	35643	Lamivudina	3	Darunavir	Ritonavir	Raltegravir		1	0	0	1	1	1	0
M	Ita	51	166		NO											Neg	0	Neg	398	24.9	448	28	6	0.9	YES	34943	Darunavir	1	Ritonavir				0	0	0	1	1	0	0
M	Ita	69	157		YES											Neg	#NULL!	Neg	767	27.4	1649	58.9	192	134	NO	34135	Truvada	3	Atazanavir	Ritonavir			1	1	0	1	1	0	0
M	Ita	72	180		NO												#NULL!		523	20.1	#NULL!	#NULL!	75	0.9	YES	33980	Darunavir	2	Ritonavir	Dolutegravir			0	0	0	1	1	1	0
M	Vietnam	58	176		YES												#NULL!		503	20.1	#NULL!	#NULL!	64	0.9	YES	36280	Lamivudina	2	Darunavir	Ritonavir			1	0	0	1	1	0	0
M	Ita	72	188		YES											Pos	0	Pos	528	26.4	782	39.1	210	0.9	YES	35509	Truvada	3	Atazanavir	Ritonavir			1	1	0	1	1	0	0
M	Ita	#NULL!	173		NO											Neg	#NULL!		819	24.1	#NULL!	#NULL!	213	0.9	YES	37043	Kivexa	3	Rilpivirina				1	0	1	0	0	0	0
M	Eritrea	77	175		NO											Neg	#NULL!	Neg	740	25.5	1691	58.3	181	39	YES	38691	Atripla	3					1	1	1	0	0	0	0
M	Ita	91	179		NO											Neg	#NULL!	Neg	983	33.9	1407	48.5	517	0.9	YES	36073	Darunavir	1	Ritonavir				0	0	0	1	1	0	0
M	Ita	75	179		YES											Neg	#NULL!	Neg	785	46.2	522	30.7	182	0.9	YES	34912	Combivir	3	Efavirenz				1	0	1	0	0	0	0
M	Ita	#NULL!	170		NO											Neg	#NULL!	Neg	1027	30.2	881	25.9	65	0.9	YES	36796	Truvada	3	Nevirapina				1	1	1	0	0	0	0
M	Ita	#NULL!	161		YES											Neg	#NULL!	Neg	148	7.4	1338	66.9	1	0.9	YES	36729	Darunavir	1	Ritonavir				0	0	0	1	1	0	0
M	Ita	#NULL!	#NULL!		NO												#NULL!		926	34.3	1447	53.6	159	0.9	YES	35929	Combivir	3	Atazanavir				1	0	0	1	0	0	0
M	Ita	#NULL!	160		NO											Neg	0	Neg	513	23.3	735	33.4	208	0.9	YES	35278	Lamivudina	2	Dolutegravir				1	0	0	0	0	1	0
M	Francia	#NULL!	#NULL!		NO											Neg	#NULL!	Neg	623	32.8	885	46.6	139	0.9	YES	36474	Kivexa	3	Nevirapina				1	0	1	0	0	0	0
M	Ita	68	188		NO											Neg	#NULL!		634	30.2	#NULL!	#NULL!	366	0.9	YES	35431	Kivexa	3	Nevirapina				1	0	1	0	0	0	0
M	Ita	72	175		NO											Neg	#NULL!	Neg	570	21.1	1704	63.1	122	0.9	YES	36650	Kivexa	3	Nevirapina				1	0	1	0	0	0	0
M	Ita	#NULL!	165		NO											Neg	#NULL!	Neg	1857	42.2	#NULL!	#NULL!	400	0.9	YES	38161	Darunavir	2	Ritonavir				0	0	0	1	1	0	0
M	Ita	#NULL!	170		NO											Neg	#NULL!	Neg	254	12.7	1048	52.4	52	680	NO	35841	Truvada	3	Etravirina	Dolutegravir			1	1	1	0	0	1	0
M	Ita	86	165		NO											Neg	0	Neg	777	33.8	780	33.9	309	0.9	YES	36312	Lamivudina	2	Dolutegravir				1	0	0	0	0	1	0
M	Ita	83	178		NO											Neg	#NULL!	Neg	745	27.6	950	35.2	188	0.9	YES	36952	Emtricitabina	3	TAF	Elvitegravir	Cobicistat		1	0	0	0	1	1	0
M	Ita	76	166		NO											Neg	#NULL!	Neg	378	21	959	53.3	78	0.9	YES	36887	Lamivudina	3	Darunavir	Ritonavir	Raltegravir		1	0	0	1	1	1	0
M	Ita	69	175		NO											Neg	#NULL!	Neg	289	24.1	#NULL!	#NULL!	145	0.9	YES	36861	Kivexa	3	Darunavir	Ritonavir			1	0	0	1	1	0	0
M	Ita	85	181		NO											Neg	#NULL!	Neg	794	34.5	#NULL!	#NULL!	231	0.9	YES	36981	Lamivudina	2	Dolutegravir				1	0	0	0	0	1	0
M	Ita	75	168													Neg	#NULL!	Neg	357	18.8	#NULL!	#NULL!	83	0.9	YES	36960	Triumeq	3					1	0	0	0	0	1	0
M	Ita	74	176		NO											Neg	#NULL!	Neg	687	49.1	398	28.4	97	0.9	YES	36213	Kivexa	3	Nevirapina				1	0	1	0	0	0	0
M	Ita	96	170		YES											Neg	#NULL!	Neg	856	37.2	587	25.5	174	0.9	YES	36966	Kivexa	3	Atazanavir				1	0	0	1	0	0	0
M	Ita	95	178		NO											Neg	#NULL!	Neg	518	21.6	766	31.9	14	0.9	YES	36982	Darunavir	2	Ritonavir	Dolutegravir			0	0	0	1	1	1	0
M	Ita	74	164		NO											Pos	0	Neg	419	26.2	635	39.7	55	0.9	YES	37288	Kivexa	3	Atazanavir				1	0	0	1	0	0	0
M	Ita	65	170		NO												11		703	21.3	#NULL!	#NULL!	70	0.9	YES	36996	Tenofovir	3	Fosamprenavir	Ritonavir	Dolutegravir		0	1	0	1	1	1	0
M	Ita	79	188		NO												#NULL!		750	37.5	#NULL!	#NULL!	327	44	NO	37809	Kivexa	3	Efavirenz				1	0	1	0	0	0	0
M	Ita	#NULL!	#NULL!													Neg	0	Neg	715	27.5	959	36.9	372	47	NO	35629	Truvada	3	Atazanavir				1	1	0	1	0	0	0
M	Ita	95	183		NO												#NULL!	Pos	1085	35	#NULL!	#NULL!	320	0.9	YES	33751	Lamivudina	2	Dolutegravir				1	0	0	0	0	1	0
M	Ita	72	177		NO												#NULL!		1965	31.7	2486	40.1	70	0.9	YES	37165	Lamivudina	2	Darunavir	Ritonavir			1	0	0	1	1	0	0
M	Ita	72	176		NO											Neg	0	Neg	358	25.6	507	36.2	141	39	YES	37226	Atripla	3					1	1	1	0	0	0	0
M	Ita	70	171		YES											Neg	#NULL!	Neg	794	37.8	785	37.4	294	0.9	YES	37160	Kivexa	2					1	0	0	0	0	0	0
M	Ita	#NULL!	#NULL!													Neg	0	Neg	480	40	523	43.6	410	0.9	YES	36811	Lamivudina	2	Tenofovir				1	1	0	0	0	0	0
M	Ita	71	170		NO											Neg	#NULL!	Neg	1050	40.4	1089	41.9	272	0.9	YES	37291	Trizivir	3					1	0	0	0	0	0	0
M	Ita	84	173		YES											Neg	#NULL!	Neg	504	18	1666	59.5	189	0.9	YES	32721	Lamivudina	3	Etravirina	Raltegravir			1	0	1	0	0	1	0
M	Ita	#NULL!	177		NO											Neg	0	Neg	570	21.1	1623	60.1	225	0.9	YES	36892	Atripla	3					1	1	1	0	0	0	0
M	Ita	#NULL!	172		NO											Neg	#NULL!	Pos	265	26.5	404	40.4	18	39	YES	34078	Truvada	5	Etravirina	Darunavir	Ritonavir	Raltegravir	1	1	1	1	1	1	0
M	Ita	62	170	Pensionato	NO											Neg	#NULL!	Neg	454	34.9	451	34.7	31	0.9	YES	35816	Darunavir	2	Ritonavir	Raltegravir			0	0	0	1	1	1	0
M	Ita	#NULL!	#NULL!													Neg	#NULL!	Neg	1134	37.8	759	25.3	424	#NULL!		39729	Emtricitabina	2	Rilpivirina				1	0	1	0	0	0	0
M	Ita	#NULL!	165		NO											Neg	#NULL!	Neg	629	44.9	391	27.9	359	0.9	YES	37498	Lamivudina	2	Etravirina				1	0	1	0	0	0	0
M	Ita	#NULL!	173		NO											Neg	0	Neg	338	16.1	1054	50.2	101	0.9	YES	34029	Combivir	3	Efavirenz				1	0	1	0	0	0	0
M	Ita	#NULL!	#NULL!		NO											Neg	#NULL!	Neg	119	8.5	#NULL!	#NULL!	95	617410	NO	37987	Darunavir	3	Ritonavir	Maraviroc	Dolutegravir		0	0	0	1	1	1	1
M	Ita	#NULL!	166		YES											Neg	#NULL!		894	34.4	#NULL!	#NULL!	186	0.9	YES	37595	Atripla	3					1	1	1	0	0	0	0
M	Ita	80	171		NO											Neg	#NULL!	Neg	1045	38.7	626	23.2	258	0.9	YES	38094	Atazanavir	1	Ritonavir				0	0	0	1	1	0	0
M	Ita	72	170		YES											Neg	#NULL!	Neg	1324	33.1	1656	41.4	260	0.9	YES	40323	Lamivudina	2	Dolutegravir				1	0	0	0	0	1	0
M	Ita	#NULL!	165		NO											Neg	#NULL!	Neg	962	37	796	30.6	213	39	YES	38642	Kivexa	3	Atazanavir				1	0	0	1	0	0	0
M	Ita	#NULL!	160		NO											Neg	#NULL!	Neg	800	32	513	20.5	27	0.9	YES	37624	Atazanavir	1	Ritonavir				0	0	0	1	1	0	0
M	Ita	97	182		NO											Neg	#NULL!		809	31.1	837	32.2	293	39	YES	39357	Eviplera	3					0	0	1	0	0	0	0
M	Ita	87	178		NO											Neg	#NULL!	Neg	588	17.3	#NULL!	#NULL!	238	0.9	YES	38411	Lamivudina	2	Darunavir	Ritonavir			1	0	0	1	1	0	0
M	Ita	#NULL!	#NULL!		NO												#NULL!		529	29.4	#NULL!	#NULL!	56	0.9	YES	37853	Lamivudina	3	Nevirapina	Raltegravir			1	0	1	0	0	1	0
M	Ita	#NULL!	164		NO											Neg	#NULL!	Neg	1218	20.3	#NULL!	#NULL!	147	0.9	YES	35596	Lamivudina	3	Darunavir	Ritonavir	Raltegravir		1	0	0	1	1	1	0
M	Ita	91	177		NO											Neg	#NULL!	Neg	1109	30.8	2027	56.3	570	0.9	YES	35065	Atazanavir	1	Ritonavir				0	0	0	1	1	0	0
M	Ita	#NULL!	166		NO											Neg	0	Neg	572	38.1	537	35.8	80	0.9	YES	35661	Eviplera	3					0	0	1	0	0	0	0
M	Ita	#NULL!	177		YES											Neg	#NULL!	Neg	946	24.9	#NULL!	#NULL!	212	0.9	YES	34165	Truvada	3	Fosamprenavir	Ritonavir			1	1	0	1	1	0	0
M	Ita	66	170		NO											Neg	#NULL!	Neg	542	27.1	#NULL!	#NULL!	375	0.9	YES	35384	Darunavir	1	Ritonavir				0	0	0	1	1	0	0
M	Egitto	#NULL!	#NULL!													Neg	#NULL!	Neg	421	18.3	#NULL!	#NULL!	161	0.9	YES	37962	Kivexa	3	Relzolsta				1	0	0	1	1	0	0
M	Ita	69	178		NO											Neg	#NULL!	Neg	980	39.2	963	38.5	400	39	YES	35400	Truvada	3	Rezolsta				1	1	0	1	0	0	0
M	Ita	84	168													Neg	#NULL!	Neg	547	39.1	391	27.9	364	0.9	YES	37664	Atripla	3					1	1	1	0	0	0	0
M	Ita	70	164		NO											Neg	#NULL!	Neg	462	20.1	1083	47.1	189	0.9	YES	32843	Etravirina	3	Maraviroc	Raltegravir			0	0	1	0	0	1	1
M	Ita	68	172		YES											Neg	#NULL!	Neg	288	28.8	238	23.8	213	64	NO	35247	Atripla	3					1	1	1	0	0	0	0
M	Ita	#NULL!	172		NO											Pos	0	Neg	904	39.3	842	36.6	432	39	YES	35370	Combivir	3	Nevirapina				1	0	1	0	0	0	0
M	Ita	#NULL!	170		NO											Neg	#NULL!	Neg	1243	33.6	#NULL!	#NULL!	355	0.9	YES	38166	Kivexa	3	Atazanavir				1	0	0	1	0	0	0
M	Ita	#NULL!	165		NO											Pos	0	Neg	510	36.4	524	37.4	312	0.9	YES	39326	Kivexa	3	Efavirenz				1	0	1	0	0	0	0
M	Ita	89	175		NO											Neg	#NULL!	Neg	756	24.4	1612	52	100	0.9	YES	34731	Truvada	3	Atazanavir	Ritonavir			1	1	0	1	1	0	0
M	Ita	55	165		NO											Neg	#NULL!	Neg	752	41.8	608	33.8	63	39	YES	35096	Atripla	3					1	1	1	0	0	0	0
M	Ita	#NULL!	178		NO											Neg	#NULL!	Neg	526	27.7	980	51.6	266	0.9	YES	37257	Kivexa	3	Atazanavir	Ritonavir			1	0	0	1	1	0	0
M	Ita	53	158		YES											Neg	#NULL!	Neg	590	23.6	1253	50.1	305	0.9	YES	33878	Darunavir	1	Ritonavir				0	0	0	1	1	0	0
M	Ita	68	170		NO											Neg	#NULL!	Neg	444	22.2	406	20.3	264	0.9	YES	38320	Atripla	3					1	1	1	0	0	0	0
M	Ita	#NULL!	170		NO											Neg	#NULL!	Neg	1267	38.4	898	27.2	718	0.9	YES	36647	Lamivudina	2	Atazanavir	Ritonavir			1	0	0	1	1	0	0
M	Ita	#NULL!	168		YES											Neg	#NULL!	Neg	538	25.6	779	37.1	77	0.9	YES	38065	Truvada	3	Atazanavir	Ritonavir			1	1	0	1	1	0	0
M	Ita	55	173		YES											Neg	0	Neg	847	24.2	#NULL!	#NULL!	554	0.9	YES	36176	Kivexa	3	Efavirenz				1	0	1	0	0	0	0
M	Ita	90	187		NO											Pos	0	Neg	700	35	824	41.2	267	0.9	YES	38061	Atripla	3					1	1	1	0	0	0	0
M	Egitto	#NULL!	184														#NULL!	Neg	500	33.3	543	36.2	313	0.9	YES	35065	Trizivir	3					1	0	0	0	0	0	0
M	Ita	#NULL!	180		YES											Neg	0	Neg	411	31.6	707	54.4	87	0.9	YES	37773	Truvada	3	Lopinavir/ritonavir				1	1	0	1	1	0	0
M	Grecia	71	175		NO											Neg	0	Neg	764	27.3	924	33	322	0.9	YES	35582	Lamivudina	2	Atazanavir	Ritonavir			1	0	0	1	1	0	0
M	Ita	68	165		NO											Neg	#NULL!	Neg	595	24.8	955	39.8	365	0.9	YES	35339	Atripla	3					1	1	1	0	0	0	0
M	Ita	82	176		NO											Neg	#NULL!	Neg	975	51.3	241	12.7	428	0.9	YES	37973	Darunavir	1	Ritonavir				0	0	0	1	1	0	0
M	Ita	57	165		NO											Pos	224754		1236	35.3	#NULL!	#NULL!	647	0.9	YES	34700	Atripla	3					1	1	1	0	0	0	0
M	Ita	#NULL!	170		NO											Neg	#NULL!	Neg	667	29	#NULL!	#NULL!	138	0.9	YES	37695	Rilpivirina	2	Dolutegravir				0	0	1	0	0	1	0
M	Ita	82	176	Pensionato	NO											Neg	#NULL!	Neg	507	31.7	259	16.2	220	0.9	YES	33604	Atazanavir	2	Ritonavir	Dolutegravir			0	0	0	1	1	1	0
M	Ita	60	172		NO											Neg	#NULL!	Neg	330	15	1408	64	203	0.9	YES	35497	Stribild	3					1	0	0	0	0	1	0
M	United Kingdom	#NULL!	#NULL!		NO											Neg	#NULL!	Neg	1481	42.3	1008	28.8	218	0.9	YES	34508	Lamivudina	3	Nevirapina	Atazanavir			1	0	1	1	0	0	0
M	Ita	#NULL!	#NULL!														#NULL!		596	14.2	#NULL!	#NULL!	126	0.9	YES	32143	Lamivudina	3	Atazanavir	Ritonavir			1	0	0	1	1	0	0
M	Ita	49	171		YES											Neg	0	Neg	426	18.5	1005	43.7	125	0.9	YES	37965	Lopinavir/ritonavir	1					0	0	0	1	1	0	0
M	Ita	86	170		NO											Neg	#NULL!	Neg	802	38.2	485	23.1	233	0.9	YES	35159	Atripla	3					1	1	1	0	0	0	0
M	Ita	#NULL!	172		NO											Neg	#NULL!	Neg	265	15.6	583	34.3	36	0.9	YES	35490	Kivexa	3	Atazanavir				1	0	0	1	0	0	0
M	Ita	80	171		NO											Neg	#NULL!	Neg	853	40.6	785	37.4	315	#NULL!		35156	Truvada	3	Atazanavir				1	1	0	1	0	0	0
M	Ita	#NULL!	168		NO											Neg	0	Neg	653	28.4	628	27.3	240	0.9	YES	33756	Truvada	3	Tiprinavir	Ritonavir			1	1	0	1	1	0	0
M	Ita	71	173		NO											Pos	0	Pos	480	12	2624	65.6	172	95	NO	32509	Truvada	3	Lopinavir/ritonavir				1	1	0	1	1	0	0
M	Ita	74	175		NO											Neg	#NULL!		812	45.1	637	35.4	483	0.9	YES	35370	Atripla	3					1	1	1	0	0	0	0
M	Ita	#NULL!	168		YES											Neg	#NULL!	Neg	780	26.9	#NULL!	#NULL!	185	0.9	YES	35246	Truvada	4	Darunavir	Ritonavir	Raltegravir		1	1	0	1	1	1	0
M	Ita	71	173		YES											Neg	#NULL!	Neg	898	52.8	#NULL!	#NULL!	542	0.9	YES	36557	Atripla	3					1	1	1	0	0	0	0
M	Ita	80	178		YES											Neg	#NULL!	Neg	678	35.7	483	25.4	139	0.9	YES	40086	Truvada	3	Darunavir	Ritonavir			1	1	0	1	1	0	0
M	Ita	#NULL!	168		YES											Neg	#NULL!	Neg	256	36.6	156	22.3	176	0.9	YES	36220	Truvada	3	Atazanavir				1	1	0	1	0	0	0
M	Ita	85	177		YES											Neg	#NULL!		1109	26.4	#NULL!	#NULL!	470	0.9	YES	35531	Kivexa	3	Atazanavir				1	0	0	1	0	0	0
M	Ita	77	178		NO												#NULL!	Pos	258	32.3	229	28.6	18	0.9	YES	38339	Atripla	3					1	1	1	0	0	0	0
M	Ita	63	165		NO											Neg	#NULL!	Neg	663	26.5	#NULL!	#NULL!	460	0.9	YES	33239	Lamivudina	2	Darunavir	Ritonavir			1	0	0	1	1	0	0
M	Ita	#NULL!	164													Neg	0	Neg	208	10.4	1410	70.5	108	0.9	YES	32905	Truvada	3	Raltegravir				1	1	0	0	0	1	0
M	Ita	#NULL!	177		YES											Neg	#NULL!	Neg	1176	33.6	#NULL!	#NULL!	304	39	YES	37422	Emtricitabina	3	Nevirapina	Raltegravir			1	0	1	0	0	1	0
M	Ita	77	175		YES												#NULL!		442	20.1	728	33.1	297	0.9	YES	34135	Eviplera	3					0	0	1	0	0	0	0
M	Ita	#NULL!	170		NO											Neg	#NULL!	Neg	737	33.5	818	37.2	354	0.9	YES	34394	Lamivudina	2	Atazanavir	Ritonavir			1	0	0	1	1	0	0
M	Ita	85	166		NO											Neg	#NULL!	Neg	412	21.7	676	35.6	113	0.9	YES	38442	Lamivudina	2	Dolutegravir				1	0	0	0	0	1	0
M	Ita	64	168		NO											Neg	#NULL!	Neg	1001	32.3	911	29.4	318	0.9	YES	39357	Triumeq	3					1	0	0	0	0	1	0
M	Ita	#NULL!	170		NO											Neg	#NULL!	Neg	725	30.2	1190	49.6	246	0.9	YES	39946	Darunavir	1	Ritonavir				0	0	0	1	1	0	0
M	Francia	78	172														#NULL!		1007	37.3	#NULL!	#NULL!	276	0.9	YES	39226	Lamivudina	2	Dolutegravir				1	0	0	0	0	1	0
M	Ita	59	170		NO											Neg	#NULL!	Neg	704	33.5	#NULL!	#NULL!	272	0.9	YES	34464	Trizivir	3					1	0	0	0	0	0	0
M	Ita	57	160		YES											Neg	0	Neg	1419	43	#NULL!	#NULL!	288	0.9	YES	39385	Atripla	3					1	1	1	0	0	0	0
M	Ita	58	174		YES											Neg	#NULL!	Neg	770	28.5	748	27.7	351	0.9	YES	34029	Combivir	3	Efavirenz				1	0	1	0	0	0	0
M	Ita	#NULL!	172		NO											Neg	#NULL!	Neg	612	36	#NULL!	#NULL!	249	0.9	YES	39436	Kivexa	3	Rilpivirina				1	0	1	0	0	0	0
M	Ita	84	180		NO											Neg	0	Neg	1019	39.2	1045	40.2	246	0.9	YES	35462	Atripla	3					1	1	1	0	0	0	0
M	Ita	#NULL!	183		NO											Neg	#NULL!	Neg	845	20.6	1972	48.1	289	0.9	YES	33239	Lamivudina	2	Atazanavir				1	0	0	1	0	0	0
M	Ita	65	169		NO											Neg	#NULL!	Neg	770	17.5	2028	46.1	253	0.9	YES	35718	Lamivudina	3	Tenofovir	Efavirenz			1	1	1	0	0	0	0
M	Ita	65	170		YES											Neg	#NULL!	Neg	624	29.7	#NULL!	#NULL!	246	0.9	YES	33239	Lamivudina	2	Darunavir	Ritonavir			1	0	0	1	1	0	0
M	Ita	#NULL!	174		NO											Pos	7901041	Neg	952	28	690	20.3	638	0.9	YES	35674	Atripla	3					1	1	1	0	0	0	0
M	Ita	66	168													Neg	#NULL!	Neg	367	13.1	1865	66.6	75	39	YES	38412	Kivexa	3	Atazanavir	Ritonavir			1	0	0	1	1	0	0
M	Ita	68	157		YES											Neg	#NULL!	Neg	1058	39.2	656	24.3	587	0.9	YES	32874	Lamivudina	2	Dolutegravir				1	0	0	0	0	1	0
M	Ita	81	178		YES												#NULL!		881	38.3	1003	43.6	222	0.9	YES	39251	Truvada	3	Raltegravir				1	1	0	0	0	1	0
M	Ita	62	160		NO											Neg	#NULL!	Neg	304	19	762	47.6	50	0.9	YES	38455	Stribild	3					1	0	0	0	0	1	0
M	Ita	72	176		NO												#NULL!	Neg	918	48.3	344	18.1	513	0.9	YES	36161	Eviplera	3					0	0	1	0	0	0	0
M	Ita	93	180		NO											Neg	0		528	37.7	#NULL!	#NULL!	276	0.9	YES	37865	Darunavir	2	Ritonavir				0	0	0	1	1	0	0
M	Ita	#NULL!	170		NO											Neg	#NULL!		718	34.2	951	45.3	408	0.9	YES	35217	Trizivir	3					1	0	0	0	0	0	0
M	Ita	54	163		YES											Neg	#NULL!	Neg	809	24.5	#NULL!	#NULL!	470	0.9	YES	41180	Kivexa	3	Darunavir	Ritonavir			1	0	0	1	1	0	0
M	Ita	81	182		YES											Neg	#NULL!	Neg	1505	28.4	#NULL!	#NULL!	357	0.9	YES	39780	Lopinavir/ritonavir	1					0	0	0	1	1	0	0
M	Ita	#NULL!	180		NO											Neg	#NULL!	Neg	800	25	#NULL!	#NULL!	83	55	NO	39142	Truvada	3	Lopinavir/ritonavir				1	1	0	1	1	0	0
M	Ita	74	#NULL!		YES												#NULL!	Neg	922	40.1	1194	51.9	146	0.9	YES	39264	Atripla	3					1	1	1	0	0	0	0
M	Ita	#NULL!	#NULL!		NO											Neg	#NULL!	Neg	221	13	#NULL!	#NULL!	63	0.9	YES	37622	Rilpivirina	2	Dolutegravir				0	0	1	0	0	1	0
M	Ita	87	182		YES											Neg	#NULL!		699	26.9	1271	48.9	418	0.9	YES	34700	Lamivudina	2	Darunavir	Ritonavir			1	0	0	1	1	0	0
M	Ita	68	165		NO											Neg	#NULL!		907	25.9	#NULL!	#NULL!	621	0.9	YES	35976	Lamivudina	2	Darunavir	Ritonavir			1	0	0	1	1	0	0
M	Ita	#NULL!	#NULL!		NO											Neg	0	Neg	1026	31.1	1195	36.2	548	0.9	YES	36033	Kivexa	3	Efavirenz				1	0	1	0	0	0	0
M	Ita	#NULL!	174		NO												11	Pos	384	13.7	1215	43.4	32	52	NO	35521	Truvada	5	Etravirina	Maraviroc	Raltegravir		1	1	1	0	0	1	1
M	Ita	64	180		NO											Neg	#NULL!	Neg	1343	37.3	#NULL!	#NULL!	376	0.9	YES	38750	Atripla	3					1	1	1	0	0	0	0
M	Ita	74	169	Pensionato	NO											Neg	#NULL!	Neg	580	27.6	727	34.6	323	0.9	YES	41302	Darunavir	1	Ritonavir				0	0	0	1	1	0	0
M	Ita	77	178		NO											Neg	#NULL!	Neg	633	27.5	490	21.3	49	0.9	YES	33778	Darunavir	3	Ritonavir	Maraviroc	Raltegravir		0	0	0	1	1	1	1
M	Ita	75	170		YES											Neg	#NULL!	Neg	331	20.7	912	57	148	0.9	YES	39758	Atripla	3					1	1	1	0	0	0	0
M	Ita	83	178		NO											Neg	#NULL!	Neg	529	19.6	1226	45.4	62	0.9	YES	38930	Stribild	3					1	0	0	0	0	1	0
M	Ita	75	174		YES											Neg	#NULL!	Neg	792	28.3	#NULL!	#NULL!	269	0.9	YES	39258	Lamivudina	3	Maraviroc	Raltegravir			1	0	0	0	0	1	1
M	Ita	#NULL!	170		NO												0	Neg	507	29.8	714	42	173	0.9	YES	39303	Kivexa	3	Rilpivirina				1	0	1	0	0	0	0
M	Ita	82	178		YES											Neg	#NULL!	Neg	853	34.1	940	37.6	278	0.9	YES	41050	Eviplera	3					0	0	1	0	0	0	0
M	Ita	85	172		NO												#NULL!		212	11.8	1179	65.5	19	0.9	YES	39269	Eviplera	3					0	0	1	0	0	0	0
M	Ita	#NULL!	161		NO											Neg	0	Neg	653	26.1	845	33.8	42	39	YES	39275	Lamivudina	3	Didanosina	Atazanavir			1	0	0	1	0	0	0
M	Ita	#NULL!	#NULL!	Lavoratore												Pos	3623683	Neg	503	33.5	251	16.7	384	0.9	YES	41122	Truvada	3	Darunavir	Ritonavir			1	1	0	1	1	0	0
M	Ita	#NULL!	175		NO											Neg	#NULL!	Neg	737	27.3	640	23.7	264	0.9	YES	39489	Nevirapina	3	Maraviroc	Raltegravir			0	0	1	0	0	1	1
M	Ita	64	172		NO											Pos	988834	Neg	349	20.5	1102	64.8	138	0.9	YES	39965	Atripla	3					1	1	1	0	0	0	0
M	Ita	74	166		NO											Neg	#NULL!	Neg	593	25.8	#NULL!	#NULL!	196	39	YES	39559	Etravirina	3	Darunavir	Ritonavir	Raltegravir		0	0	1	1	1	1	0
M	Ita	#NULL!	180		NO											Pos	0	Neg	695	38.6	673	37.4	280	0.9	YES	39367	Eviplera	3					0	0	1	0	0	0	0
M	Grecia	#NULL!	#NULL!													Neg	0	Neg	308	18.1	374	22	78	0.9	YES		Atripla	3					1	1	1	0	0	0	0
M	Ita	62	168		NO											Neg	0	Neg	785	32.7	1042	43.4	281	0.9	YES	40058	Darunavir	1	Ritonavir				0	0	0	1	1	0	0
M	Ita	#NULL!	176		NO											Neg	0	Neg	872	45.9	762	40.1	542	0.9	YES	39479	Atripla	3					1	1	1	0	0	0	0
M	Ita	#NULL!	#NULL!		YES												11	Neg	322	24.8	#NULL!	#NULL!	147	0.9	YES	39575	Rilpivirina	2	Raltegravir				0	0	1	0	0	1	0
M	Ita	104	170		NO												#NULL!		803	34.9	#NULL!	#NULL!	272	39	YES	39340	Truvada	3	Nevirapina				1	1	1	0	0	0	0
M	Ita	#NULL!	187	Lavoratore	NO											Neg	#NULL!		605	43.2	623	44.5	90	0.9	YES	39745	Truvada	3	Darunavir	Ritonavir			1	1	0	1	1	0	0
M	Ita	98	181		NO												0	Neg	563	19.4	844	29.1	139	0.9	YES	39365	Atripla	3					1	1	1	0	0	0	0
M	Ita	#NULL!	162		NO											Neg	#NULL!	Neg	961	35.6	743	27.5	122	0.9	YES	39702	Atripla	3					1	1	1	0	0	0	0
M	Ita	79	164		NO											Neg	#NULL!	Neg	861	28.7	#NULL!	#NULL!	320	0.9	YES	39927	Rilpivirina	2	Dolutegravir				0	0	1	0	0	1	0
M	Ita	#NULL!	168		NO											Neg	#NULL!	Neg	660	38.8	354	20.8	293	0.9	YES	40228	Atripla	3					1	1	1	0	0	0	0
M	Ita	#NULL!	170		YES											Neg	#NULL!	Neg	556	27.8	1006	50.3	192	0.9	YES	35134	Truvada	3	Lopinavir/ritonavir				1	1	0	1	1	0	0
M	Ita	#NULL!	187		NO											Neg	0	Neg	601	27.3	948	43.1	253	0.9	YES	39932	Kivexa	3	Raltegravir				1	0	0	0	0	1	0
M	Ita	#NULL!	167		NO											Neg	0	Neg	828	33.1	850	34	39	0.9	YES	39945	Truvada	3	Atazanavir				1	1	0	1	0	0	0
M	Ita	#NULL!	172		NO											Neg	#NULL!	Neg	619	23.8	1583	60.9	101	0.9	YES	40169	Lamivudina	2	Darunavir	Ritonavir			1	0	0	1	1	0	0
M	Ita	#NULL!	179		YES												#NULL!		1612	31.6	#NULL!	#NULL!	382	0.9	YES	40206	Triumeq	3					1	0	0	0	0	1	0
M	Ita	105	168		NO											Neg	#NULL!	Neg	1452	30.9	2609	55.5	666	0.9	YES	41899	Lamivudina	2	Dolutegravir				1	0	0	0	0	1	0
M	Ita	60	174		NO											Neg	0	Neg	486	18	1274	47.2	61	0.9	YES	40077	Stribild	3					1	0	0	0	0	1	0
M	Ita	84	174		YES											Neg	#NULL!	Neg	926	42.1	669	30.4	339	0.9	YES	35734	Triumeq	3					1	0	0	0	0	1	0
M	Ita	#NULL!	174		YES											Neg	#NULL!	Neg	751	31.3	943	39.3	475	39	YES	35976	Darunavir	2	Ritonavir	Raltegravir			0	0	0	1	1	1	0
M	Ita	#NULL!	#NULL!														#NULL!		745	41.4	254	14.1	705	0.9	YES	40909	Atripla	3					1	1	1	0	0	0	0
M	Ita	#NULL!	169		NO											Neg	#NULL!	Pos	254	19.5	840	64.6	24	39	YES	40548	Eviplera	3					0	0	1	0	0	0	0
M	Ita	72	170		NO											Neg	#NULL!		678	33.9	654	32.7	222	0.9	YES	34192	Truvada	3	Atazanavir	Ritonavir			1	1	0	1	1	0	0
M	Ita	60	169		YES											Neg	#NULL!		515	22.4	#NULL!	#NULL!	17	0.9	YES	33857	Combivir	3	Atazanavir				1	0	0	1	0	0	0
M	Ita	72	178													Neg	#NULL!	Neg	1011	32.6	#NULL!	#NULL!	640	0.9	YES	40782	Kivexa	3	Darunavir	Ritonavir			1	0	0	1	1	0	0
M	Ita	139	173		NO											Neg	#NULL!	Neg	1299	44.8	#NULL!	#NULL!	842	39	YES	35916	Atripla	3					1	1	1	0	0	0	0
M	Ita	77	171		NO											Neg	#NULL!	Neg	243	14.3	452	26.6	109	0.9	YES	40819	Eviplera	3					0	0	1	0	0	0	0
M	Ita	#NULL!	180		NO											Neg	0	Neg	862	50.7	371	21.8	282	0.9	YES	40919	Truvada	3	Raltegravir				1	1	0	0	0	1	0
M	Ita	85	180		NO												#NULL!		1385	30.1	892	19.4	1205	0.9	YES	35796	Kivexa	3	Atazanavir	Ritonavir			1	0	0	1	1	0	0
M	Ita	#NULL!	180	Pensionato	YES											Neg	#NULL!		2625	52.5	1120	22.4	749	0.9	YES	41043	Triumeq	3					1	0	0	0	0	1	0
M	Ita	#NULL!	173		NO												#NULL!		634	39.6	#NULL!	#NULL!	423	0.9	YES	40745	Atripla	3					1	1	1	0	0	0	0
M	Ita	71	172		NO											Neg	#NULL!		393	17.1	616	26.8	199	0.9	YES	41640	Kivexa	3	Darunavir	Ritonavir			1	0	0	1	1	0	0
M	Ita	99	172		YES												#NULL!		453	18.1	1108	44.3	379	0.9	YES	34957	Lamivudina	2	Dolutegravir				1	0	0	0	0	1	0
M	Ita	#NULL!	165		NO												#NULL!		650	27.1	1205	50.2	325	0.9	YES	40998	Combivir	3	Raltegravir				1	0	0	0	0	1	0
M	Ita	#NULL!	174		YES											Neg	#NULL!	Neg	1010	42.1	#NULL!	#NULL!	335	0.9	YES	41040	Rilpivirina	2	Dolutegravir				0	0	1	0	0	1	0
M	Ita	59	165		NO											Neg	#NULL!	Neg	542	31.9	#NULL!	#NULL!	174	0.9	YES	41401	Atripla	3					1	1	1	0	0	0	0
M	Ita	#NULL!	176	Lavoratore												Neg	0	Neg	494	30.9	400	25	65	39	YES	41117	Eviplera	3					0	0	1	0	0	0	0
M	Ita	68	178		YES											Neg	0	Neg	879	38.2	596	25.9	497	0.9	YES	36647	Eviplera	3					0	0	1	0	0	0	0
M	Ita	#NULL!	170		NO											Neg	0	Neg	772	24.9	1355	43.7	772	0.9	YES	37987	Kivexa	3	Raltegravir				1	0	0	0	0	1	0
M	Ita	87	166		NO											Pos	3512488	Neg	716	35.8	618	30.9	650	0.9	YES	41061	Atripla	3					1	1	1	0	0	0	0
M	Ita	64	165		NO											Neg	#NULL!	Neg	266	9.5	1980	70.7	112	0.9	YES	34335	Lamivudina	3	Darunavir	Ritonavir	Maraviroc		1	0	0	1	1	0	1
M	Francia	90	179														0	Neg	647	49.8	437	33.6	416	0.9	YES	36892	Etravirina	2	Raltegravir				0	0	1	0	0	1	0
M	Ita	86	172		NO											Neg	#NULL!	Neg	646	35.9	585	32.5	389	0.9	YES	41264	Lamivudina	2	Darunavir	Ritonavir			1	0	0	1	1	0	0
M	Ita	#NULL!	174													Neg	#NULL!	Neg	624	26	#NULL!	#NULL!	388	0.9	YES	41963	Kivexa	3	Raltegravir				1	0	0	0	0	1	0
M	Ita	#NULL!	173		NO											Neg	0	Neg	1192	54.2	310	14.1	966	0.9	YES	35431	Truvada	3	Atazanavir				1	1	0	1	0	0	0
M	Ita	#NULL!	171		YES											Neg	#NULL!	Neg	214	23.8	162	18	214	0.9	YES	40837	Truvada	3	Darunavir	Ritonavir			1	1	0	1	1	0	0
M	Ita	#NULL!	169		NO											Neg	#NULL!	Neg	624	23.1	1207	44.7	423	0.9	YES	40878	Truvada	3	Fosamprenavir				1	1	0	1	0	0	0
M	Ita	73	182		YES											Neg	#NULL!	Neg	387	21.5	873	48.5	13	0.9	YES	41487	Eviplera	3					0	0	1	0	0	0	0
M	Ita	80	178													Neg	#NULL!	Neg	613	22.7	1644	60.9	89	0.9	YES	41660	Kivexa	3	Raltegravir				1	0	0	0	0	1	0
M	Ita	#NULL!	#NULL!														#NULL!		796	41.9	796	41.9	334	0.9	YES	41746	Rilpivirina	2	Dolutegravir				0	0	1	0	0	1	0
M	Ita	85	163	Pensionato	NO											Neg	#NULL!	Neg	115	4.6	1378	55.1	41	0.9	YES	41766	Kivexa	3	Darunavir	Ritonavir			1	0	0	1	1	0	0
M	Ita	#NULL!	178	Pensionato	YES											Neg	#NULL!	Neg	868	43.4	#NULL!	#NULL!	632	0.9	YES	42017	Stribild	3					1	0	0	0	0	1	0
M	Ita	#NULL!	185		NO												#NULL!	Neg	490	16.9	1560	53.8	365	0.9	YES	33970	Lamivudina	2	Darunavir	Ritonavir			1	0	0	1	1	0	0
M	Italiana	#NULL!	#NULL!				NO										#NULL!		1077	46	399	17	94	19			Abacavir	2	Lamivudina				1	0	0	0	0	0	0
M	Italiana	#NULL!	#NULL!				NO	NO	NO	YES	YES	NO	NO	NO	NO	neg	#NULL!		485	44	446	40	169	19			Truvada	3	Atazanavir				1	1	0	1	0	0	0
M	Italiana	#NULL!	#NULL!		YES		NO							NO		neg	#NULL!		482	34	602	37	96	19			Atripla	3					1	1	1	0	0	0	0
M	Italiana	93	165				NO		NO	NO	NO	NO	NO	NO	NO	neg	#NULL!	neg	588	61	266	16	370	19	NO		Combivir	3	Nevirapina				1	0	1	0	0	0	0
M	Italiana	#NULL!	#NULL!		NO								YES			neg	#NULL!		#NULL!	27	#NULL!	47	179	19			Fosamprenavir	3	Ritonavir	Truvada			1	1	0	1	1	0	0
M	Italiana	68	170		YES		NO		NO	YES	NO	YES	NO	NO	NO	pos	#NULL!	neg	718	39	492	27	317	26	NO		Kivexa	3	Rilpivirina				1	0	1	0	0	0	0
M	Italiana	#NULL!	#NULL!		YES		NO		YES		YES			NO		neg	#NULL!		576	40	464	32	295	19			Efavirenz	2	Raltegravir				0	0	1	0	0	1	0
M	Italiana	56.5	170		YES		NO	NO	NO	NO	NO	NO	YES	NO	NO	neg	#NULL!		459	28	728	44	291	19	NO		Kivexa	3	Dolutegravir				1	0	0	0	0	1	0
M	Italiana	#NULL!	#NULL!										YES				#NULL!		487	35	327	24	178	19			Lopinavir/Ritonavir	1					0	0	0	1	1	0	0
M	Italiana	61	167		NO		NO		NO	NO	NO	NO	NO	NO	NO	neg	#NULL!	neg	691	33	651	31	306	19	YES		Truvada	3	Raltegravir				1	1	0	0	0	1	0
M	Italiana	#NULL!	#NULL!		NO		NO				YES	YES	YES	NO	NO		#NULL!		544	33	861	53	223	19			Lopinavir/Ritonavir	3	Truvada				1	1	0	1	1	0	0
M	Italiana	64	#NULL!		NO		YES		NO	YES	NO	NO	YES	NO	NO	neg	#NULL!	neg	654	34	725	37	271	19	YES		Kivexa	3	Nevirapina				1	0	1	0	0	0	0
M	Italiana	#NULL!	#NULL!		NO		NO	NO	NO	NO	NO	NO	NO	NO	NO	neg	#NULL!	neg	508	43	412	35	319	19	YES		Eviplera	3					0	0	1	0	0	0	0
M	Italiana	#NULL!	#NULL!		YES		NO		NO	YES	NO	NO	NO	NO	NO	neg	#NULL!	neg	563	52	409	38	136	19	YES		Truvada	3	Nevirapina				1	1	1	0	0	0	0
M	Italiana	70	170										YES			neg	#NULL!		467	32	442	30	44	19			Atazanavir	3	Truvada				1	1	0	1	0	0	0
M	Italiana	#NULL!	#NULL!		NO		NO		NO	NO	NO	NO	NO	NO	NO	pos	#NULL!	neg	352	21	895	53	156	19	YES		Truvada	3	Nevirapina				1	1	1	0	0	0	0
M	Italiana	#NULL!	#NULL!				NO		YES		YES			NO			#NULL!		638	28	845	37	74	19			Raltegravir	3	Lamivudina	Lopinavir/Ritonavir			1	0	0	1	1	1	0
M	Italiana	#NULL!	#NULL!		NO		NO		NO	NO	NO	NO	YES	NO	NO	neg	#NULL!	neg	155	21	437	60	53	507	NO		Truvada	3	Darunavir	Ritonavir			1	1	0	1	1	0	0
M	ita	#NULL!	#NULL!		NO					YES	YES	YES					#NULL!		1057	44	700	28	123	19	NO	36559	Kivexa	3	Nevirapina				1	0	1	0	0	0	0
M	Italia	80	174		SI		NO	yes	NO	yes	NO	NO	NO	NO	NO	0	#NULL!	0	641	32.8	632	32.3	182	182	1	YES	Lamivudina	3	Abacavir	Nevirapina			1	0	1	0	0	0	0	VITAMINE A E D, COMPRESE LE LORO ASSOCIAZIONI	ANTITROMBOTICI	SOSTANZE MODIFICATRICI DEI LIPIDI, NON ASSOCIATE
M	Italia	69.8	173		SI		NO	yes	NO	NO	NO	NO	NO	NO	NO	0	#NULL!	0	762	24.9	1264	41.3	243	243	1	YES	Lamivudina	2	Atazanavir	Ritonavir			1	0	0	1	1	0	0	VITAMINE A E D, COMPRESE LE LORO ASSOCIAZIONI	FARMACI CHE AGISCONO SU STRUTTURA OSSEA E MINERALIZZAZIONE
M	Italia	100	170		NO		NO	yes	NO	NO	yes	yes	NO	NO	NO	0	#NULL!	0	755	30.9	1076	44.1	327	327	1	YES	Atazanavir	2	Ritonavir	Raltegravir			0	0	0	1	1	1	0	BETABLOCCANTI	ANTITROMBOTICI	INSULINE ED ANALOGHI	INSULINE ED ANALOGHI	VITAMINE A E D, COMPRESE LE LORO ASSOCIAZIONI	ACE INIBITORI NON ASSOCIATI
M	Italia	76	170		NO		NO	yes	NO	NO	NO	NO	NO	NO	NO	0	#NULL!	0	456	32	789	55.4	82	82	29	YES	Lamivudina	3	Abacavir	Efavirenz			1	0	1	0	0	0	0	VITAMINE A E D, COMPRESE LE LORO ASSOCIAZIONI	ANTITROMBOTICI
M	Italia	71	185		NO		NO	NO	yes	yes	yes	NO	NO	NO	NO	1	#NULL!	0	524	23.4	838	37.4	11	11	1	YES	Emtricitabina	3	Tenofovir	Efavirenz			1	1	1	0	0	0	0	BETABLOCCANTI	ANTITROMBOTICI	VITAMINE A E D, COMPRESE LE LORO ASSOCIAZIONI
M	Italia	82	165		NO		NO	NO	NO	yes	yes	yes	NO	NO	NO	0	#NULL!	0	677	29.4	1142	49.6	241	241	1	YES	Emtricitabina	3	Tenofovir	Efavirenz			1	1	1	0	0	0	0	ANTAGONISTI DELL'ANGIOTENSINA II, ASSOCIAZIONI	SOSTANZE MODIFICATRICI DEI LIPIDI, NON ASSOCIATE	IPOGLICEMIZZANTI, ESCLUSE LE INSULINE
M	Italia	95.4	176		NO		yes	NO	NO	NO	NO	NO	yes	NO	NO	0	#NULL!	0	827	31.4	1273	48.4	155	155	1	YES	Lamivudina	3	Abacavir	Dolutegravir			1	0	0	0	0	1	0	VITAMINE A E D, COMPRESE LE LORO ASSOCIAZIONI
M	Italia	78	172		NO		NO	NO	NO	yes	NO	yes	NO	NO	NO	0	#NULL!	0	650	30.8	442	21	321	321	1	YES	Darunavir	2	Ritonavir	Raltegravir			0	0	0	1	1	1	0	SOSTANZE MODIFICATRICI DEI LIPIDI, NON ASSOCIATE	ANTAGONISTI DELL'ANGIOTENSINA II, ASSOCIAZIONI
M	Italia	52	164		NO		NO	NO	NO	yes	NO	NO	NO	NO	NO	0	#NULL!	0	439	34	480	37.1	212	212	1	YES	Lamivudina	3	Abacavir	Efavirenz			1	0	1	0	0	0	0	SOSTANZE MODIFICATRICI DEI LIPIDI, NON ASSOCIATE	VITAMINE A E D, COMPRESE LE LORO ASSOCIAZIONI
M	Italia	108	179		NO		NO	NO	NO	NO	NO	yes	NO	NO	NO	0	#NULL!	0	399	20.7	966	50.2	43	43	1	YES	Atazanavir	2	Ritonavir	Raltegravir			0	0	0	1	1	1	0	ANTAGONISTI DELL'ANGIOTENSINA II, ASSOCIAZIONI
M	Italia	64	175		SI		NO	NO	NO	yes	NO	NO	NO	NO	NO	0	#NULL!	0	500	46.5	214	19.9	135	135	1	YES	Lamivudina	3	Abacavir	Atazanavir	Ritonavir		1	0	0	1	1	0	0	SOSTANZE MODIFICATRICI DEI LIPIDI, NON ASSOCIATE	ANTITROMBOTICI	VITAMINE A E D, COMPRESE LE LORO ASSOCIAZIONI
M	Italia	64	176		NO		NO	yes	NO	yes	NO	NO	NO	NO	NO	0	#NULL!	0	945	32.2	1145	39.1	248	248	29	YES	Atazanavir	2	Ritonavir	Raltegravir			0	0	0	1	1	1	0	VITAMINE A E D, COMPRESE LE LORO ASSOCIAZIONI	SOSTANZE MODIFICATRICI DEI LIPIDI, NON ASSOCIATE	VITAMINE A E D, COMPRESE LE LORO ASSOCIAZIONI
M	Italia	81	180		NO		NO	NO	NO	NO	yes	yes	NO	NO	NO	1	1	0	429	28.2	353	23.2	15	15	1	YES	Atazanavir	2	Ritonavir	Raltegravir			0	0	0	1	1	1	0	ACE INIBITORI NON ASSOCIATI	IPOGLICEMIZZANTI, ESCLUSE LE INSULINE	IPOGLICEMIZZANTI, ESCLUSE LE INSULINE	VITAMINE A E D, COMPRESE LE LORO ASSOCIAZIONI
M	Italia	66	168		NO		NO	yes	NO	yes	NO	NO	NO	NO	NO	0	#NULL!	0	477	15.6	1332	43.4	23	23	1	YES	Lamivudina	3	Abacavir	Efavirenz			1	0	1	0	0	0	0	SOSTANZE MODIFICATRICI DEI LIPIDI, NON ASSOCIATE	VITAMINE A E D, COMPRESE LE LORO ASSOCIAZIONI
M	Italia	86	179		NO		NO	yes	NO	yes	NO	NO	NO	NO	NO	0	#NULL!	0	742	19.7	1199	31.9	118	118	1	YES	Lamivudina	3	Abacavir	Atazanavir			1	0	0	1	0	0	0	SOSTANZE MODIFICATRICI DEI LIPIDI, NON ASSOCIATE	VITAMINE A E D, COMPRESE LE LORO ASSOCIAZIONI
M	Italia	73	179		NO		NO	NO	NO	NO	NO	yes	NO	NO	NO	1	150800	0	610	33.9	539	30	234	234	13	YES	Lamivudina	3	Abacavir	Darunavir	Ritonavir		1	0	0	1	1	0	0	ACE INIBITORI, ASSOCIAZIONI
M	Italia	#NULL!	#NULL!				NO	NO	yes	NO	NO	yes	NO	NO	NO	0	#NULL!	0	559	25.2	548	24.6	145	145	8	YES	Lamivudina	3	Abacavir	Nevirapina			1	0	1	0	0	0	0	ANTITROMBOTICI	BETABLOCCANTI	ANTAGONISTI DELL'ANGIOTENSINA II, ASSOCIAZIONI	CALCIO-ANTAGONISTI SELETTIVI CON PREVAL.EFFETTO VASCOLARE
M	Italia	59	172		SI		NO	NO	NO	yes	NO	NO	NO	NO	NO	0	#NULL!	1	753	35.2	1041	48.7	220	220	1	YES	Darunavir	2	Ritonavir	Raltegravir			0	0	0	1	1	1	0	SOSTANZE MODIFICATRICI DEI LIPIDI, NON ASSOCIATE
M	Italia	53	163		NO		yes	NO	NO	yes	NO	NO	NO	NO	NO	0	#NULL!	0	224	19	427	36.2	108	108	5	YES	Lamivudina	3	Abacavir	Rilpivirina			1	0	1	0	0	0	0	ANTAGONISTI DELL'ANGIOTENSINA II, NON ASSOCIATI	ANTITROMBOTICI	SOSTANZE MODIFICATRICI DEI LIPIDI, NON ASSOCIATE	VITAMINE A E D, COMPRESE LE LORO ASSOCIAZIONI
M	Italia	72	168		SI		yes	NO	yes	yes	yes	NO	NO	NO	NO	1	1	1	1045	44.4	934	39.7	346	346	1	YES	Emtricitabina	3	Tenofovir	Raltegravir			1	1	0	0	0	1	0	IPOGLICEMIZZANTI, ESCLUSE LE INSULINE	ANTITROMBOTICI	SOSTANZE MODIFICATRICI DEI LIPIDI, NON ASSOCIATE	SOSTANZE MODIFICATRICI DEI LIPIDI, NON ASSOCIATE	IPOGLICEMIZZANTI, ESCLUSE LE INSULINE	ANTAGONISTI DELL'ANGIOTENSINA II, NON ASSOCIATI	SOSTANZE MODIFICATRICI DEI LIPIDI, NON ASSOCIATE	VITAMINE A E D, COMPRESE LE LORO ASSOCIAZIONI
M	Italia	88	177		NO		NO	NO	NO	NO	NO	yes	NO	NO	NO	0	#NULL!	0	370	31.1	208	17.5	26	26	1	YES	Emtricitabina	3	Tenofovir	Nevirapina			1	1	1	0	0	0	0	BETABLOCCANTI	Noxazosina 2mg	ANTAGONISTI DELL'ANGIOTENSINA II, ASSOCIAZIONI	VITAMINE A E D, COMPRESE LE LORO ASSOCIAZIONI
M	Italia	68	165		NO		NO	yes	NO	yes	NO	yes	NO	NO	NO	0	#NULL!	0	1155	43.9	900	34.2	40	40	1	YES	Lamivudina	3	Abacavir	Nevirapina			1	0	1	0	0	0	0	ACE INIBITORI, ASSOCIAZIONI	CALCIO-ANTAGONISTI SELETTIVI CON PREVAL.EFFETTO VASCOLARE	SOSTANZE MODIFICATRICI DEI LIPIDI, NON ASSOCIATE	Doxazosina 2mg	ANTITROMBOTICI	VITAMINE A E D, COMPRESE LE LORO ASSOCIAZIONI	VITAMINE A E D, COMPRESE LE LORO ASSOCIAZIONI
M	Italia	70	168		NO		NO	NO	NO	yes	NO	NO	NO	NO	NO	0	#NULL!	0	701	44	336	21.1	80	80	1	YES	Lamivudina	3	Abacavir	Atazanavir	Ritonavir		1	0	0	1	1	0	0	SOSTANZE MODIFICATRICI DEI LIPIDI, NON ASSOCIATE
M	Italia	102.8	173		NO		NO	NO	NO	yes	yes	yes	NO	NO	NO	0	#NULL!	0	767	20.2	2591	68.4	42	42	1	YES	Atazanavir	2	Dolutegravir				0	0	0	1	0	1	0	IPOGLICEMIZZANTI, ESCLUSE LE INSULINE	ANTAGONISTI DELL'ANGIOTENSINA II, NON ASSOCIATI	ANTAGONISTI DELL'ANGIOTENSINA II, ASSOCIAZIONI	BETABLOCCANTI	VITAMINE A E D, COMPRESE LE LORO ASSOCIAZIONI	VITAMINE A E D, COMPRESE LE LORO ASSOCIAZIONI	ANTITROMBOTICI	SOSTANZE MODIFICATRICI DEI LIPIDI, NON ASSOCIATE
M	Italia	81.2	167		NO		NO	NO	NO	yes	NO	yes	NO	NO	NO	0	#NULL!	0	1162	30.9	642	17.1	353	353	1	YES	Lamivudina	3	Efavirenz	Raltegravir			1	0	1	0	0	1	0	SOSTANZE MODIFICATRICI DEI LIPIDI, NON ASSOCIATE	SOSTANZE MODIFICATRICI DEI LIPIDI, NON ASSOCIATE	ANTITROMBOTICI	ACE INIBITORI NON ASSOCIATI
M	Italia	82	184		NO		NO	yes	NO	NO	NO	NO	NO	NO	NO	1	980200	0	753	26.4	1316	46.2	264	264	14	YES	Lamivudina	3	Abacavir	Atazanavir	Ritonavir		1	0	0	1	1	0	0	VITAMINE A E D, COMPRESE LE LORO ASSOCIAZIONI
M	Italia	65	165		NO		NO	NO	NO	NO	NO	NO	NO	NO	NO	0	#NULL!	0	759	40.6	904	48.4	513	513	1	YES	Lamivudina	3	Abacavir	Atazanavir	Ritonavir		1	0	0	1	1	0	0	ANTITROMBOTICI
M	Italia	60	165		NO		NO	yes	NO	yes	yes	yes	yes	NO	NO	0	#NULL!	0	417	11.1	1330	35.4	6	6	1	YES	Lamivudina	3	Abacavir	Efavirenz			1	0	1	0	0	0	0	ANTAGONISTI DELL'ANGIOTENSINA II, ASSOCIAZIONI	INSULINE ED ANALOGHI	INSULINE ED ANALOGHI	CALCIO-ANTAGONISTI SELETTIVI CON PREVAL.EFFETTO VASCOLARE
M	Italia	79	167		SI		NO	yes	NO	yes	NO	NO	NO	NO	NO	0	#NULL!	0	246	33.4	260	35.3	17	17	1	YES	Lamivudina	3	Abacavir	Atazanavir	Ritonavir		1	0	0	1	1	0	0	SOSTANZE MODIFICATRICI DEI LIPIDI, NON ASSOCIATE	ANTITROMBOTICI	VITAMINE A E D, COMPRESE LE LORO ASSOCIAZIONI	FARMACI CHE AGISCONO SU STRUTTURA OSSEA E MINERALIZZAZIONE
M	Italia	87	173		NO		NO	NO	NO	yes	NO	NO	NO	NO	NO	0	#NULL!	0	943	31.9	903	30.5	215	215	1	YES	Lamivudina	3	Abacavir	Nevirapina			1	0	1	0	0	0	0	SOSTANZE MODIFICATRICI DEI LIPIDI, NON ASSOCIATE	VITAMINE A E D, COMPRESE LE LORO ASSOCIAZIONI	SOSTANZE MODIFICATRICI DEI LIPIDI, NON ASSOCIATE 145mg
M	Italia	79	177		NO		NO	NO	NO	NO	NO	yes	NO	NO	NO	0	#NULL!	0	1464	27.5	2290	43.1	237	237	10	YES	Lamivudina	3	Abacavir	Atazanavir	Ritonavir		1	0	0	1	1	0	0	ANTAGONISTI DELL'ANGIOTENSINA II, ASSOCIAZIONI	BETABLOCCANTI
M	Italia	100	177		NO		NO	NO	NO	yes	NO	yes	NO	yes	NO	0	#NULL!	0	683	36	561	29.5	61	61	1	YES	Lamivudina	3	Abacavir	Atazanavir	Ritonavir		1	0	0	1	1	0	0	ANTAGONISTI DELL'ANGIOTENSINA II, ASSOCIAZIONI	SOSTANZE MODIFICATRICI DEI LIPIDI, NON ASSOCIATE	VITAMINE A E D, COMPRESE LE LORO ASSOCIAZIONI	SOSTANZE MODIFICATRICI DEI LIPIDI, NON ASSOCIATE
M	Italia	85	172		NO		NO	NO	NO	yes	NO	NO	NO	NO	NO	0	#NULL!	0	807	37.4	614	28.4	314	314	1	YES	Lamivudina	3	Abacavir	Efavirenz			1	0	1	0	0	0	0	SOSTANZE MODIFICATRICI DEI LIPIDI, NON ASSOCIATE	VITAMINE A E D, COMPRESE LE LORO ASSOCIAZIONI
M	Italia	78	178		SI		NO	NO	yes	yes	yes	yes	NO	NO	NO	0	#NULL!	0	854	46.5	374	20.4	280	280	1	YES	Emtricitabina	3	Tenofovir	Efavirenz			1	1	1	0	0	0	0	IPOGLICEMIZZANTI, ESCLUSE LE INSULINE	CALCIO-ANTAGONISTI SELETTIVI CON PREVAL.EFFETTO VASCOLARE	SOSTANZE MODIFICATRICI DEI LIPIDI, NON ASSOCIATE	VITAMINE A E D, COMPRESE LE LORO ASSOCIAZIONI	ANTIFIBRINOLITICI
M	Italia	108	185		NO		NO	NO	NO	yes	NO	yes	NO	NO	NO	0	#NULL!	0	1225	45.5	718	26.6	359	359	21	YES	Lamivudina	3	Abacavir	Raltegravir			1	0	0	0	0	1	0	ANTITROMBOTICI	SOSTANZE MODIFICATRICI DEI LIPIDI, NON ASSOCIATE	SOSTANZE MODIFICATRICI DEI LIPIDI, NON ASSOCIATE	ANTAGONISTI DELL'ANGIOTENSINA II, NON ASSOCIATI	VITAMINE A E D, COMPRESE LE LORO ASSOCIAZIONI	CALCIO-ANTAGONISTI SELETTIVI CON PREVAL.EFFETTO VASCOLARE
M	Italia	114.2	179		NO		NO	NO	NO	yes	NO	yes	NO	NO	NO	0	#NULL!	0	702	34.4	818	40.1	237	237	1	YES	Lamivudina	3	Abacavir	Nevirapina			1	0	1	0	0	0	0	ANTAGONISTI DELL'ANGIOTENSINA II, NON ASSOCIATI	ANTITROMBOTICI	Diltiazem 120mg	SOSTANZE MODIFICATRICI DEI LIPIDI, NON ASSOCIATE	ANTAGONISTI DELL'ANGIOTENSINA II, ASSOCIAZIONI	DIURETICI DELL'ANSA	ANTIFIBRINOLITICI
M	Italia	65	160		NO		NO	NO	yes	yes	NO	yes	NO	NO	NO	0	#NULL!	0	695	31.6	579	26.3	171	171	1	YES	Atazanavir	2	Ritonavir	Raltegravir			0	0	0	1	1	1	0	SOSTANZE MODIFICATRICI DEI LIPIDI, NON ASSOCIATE	VASODILATATORI USATI NELLE MALATTIE CARDIACHE	ACE INIBITORI NON ASSOCIATI	BETABLOCCANTI	ANTITROMBOTICI
M	Italia	#NULL!	#NULL!				NO	NO	NO	yes	NO	yes	NO	NO	NO	1	1	0	852	47.7	735	41.1	392	392	17	YES	Lamivudina	2	Atazanavir	Ritonavir			1	0	0	1	1	0	0	ACE INIBITORI NON ASSOCIATI	SOSTANZE MODIFICATRICI DEI LIPIDI, NON ASSOCIATE	SOSTANZE MODIFICATRICI DEI LIPIDI, NON ASSOCIATE
M	Italia	85	177		NO		yes	NO	yes	yes	NO	NO	NO	NO	NO	0	#NULL!	0	554	21.9	1567	62.1	127	127	1	YES	Lamivudina	3	Abacavir	Efavirenz			1	0	1	0	0	0	0	ANTITROMBOTICI	SOSTANZE MODIFICATRICI DEI LIPIDI, ASSOCIAZIONI	BETABLOCCANTI	VITAMINE A E D, COMPRESE LE LORO ASSOCIAZIONI	CALCIO-ANTAGONISTI SELETTIVI CON PREVAL.EFFETTO VASCOLARE
M	Italia	80	178		SI		NO	NO	NO	yes	yes	NO	NO	NO	NO	0	#NULL!	0	1050	19.3	2320	42.7	39	39	1	YES	Zidovudina	3	Lamivudina	Raltegravir			1	0	0	0	0	1	0	INSULINE ED ANALOGHI	ANTITROMBOTICI	INSULINE ED ANALOGHI	BETABLOCCANTI	VASODILATATORI USATI NELLE MALATTIE CARDIACHE	VITAMINE A E D, COMPRESE LE LORO ASSOCIAZIONI
M	Italia	65	180				NO	NO	NO	NO	NO	yes	NO	NO	NO	0	#NULL!	0	867	38.6	695	30.9	44	44	1	YES	Lamivudina	3	Abacavir	Atazanavir	Ritonavir		1	0	0	1	1	0	0	ANTITROMBOTICI	ANTAGONISTI DELL'ANGIOTENSINA II, ASSOCIAZIONI	BETABLOCCANTI	Doxazosina 2mg
M	Italia	51	163				NO	NO	NO	yes	NO	yes	NO	NO	NO	0	#NULL!	0	396	13.7	1717	59.4	19	19	1	YES	Lamivudina	3	Abacavir	Raltegravir			1	0	0	0	0	1	0	ANTAGONISTI DELL'ANGIOTENSINA II, ASSOCIAZIONI	CALCIO-ANTAGONISTI SELETTIVI CON PREVAL.EFFETTO VASCOLARE	VITAMINE A E D, COMPRESE LE LORO ASSOCIAZIONI	CALCIO-ANTAGONISTI SELETTIVI CON EFFETTO CARDIACO DIRETTO	ANTIFIBRINOLITICI	SOSTANZE MODIFICATRICI DEI LIPIDI, NON ASSOCIATE
M	Italia	88	165		NO		NO	NO	NO	yes	NO	NO	NO	NO	NO	0	#NULL!	0	309	13	644	27.1	61	61	1	YES	Atazanavir	2	Ritonavir	Dolutegravir			0	0	0	1	1	1	0	SOSTANZE MODIFICATRICI DEI LIPIDI, NON ASSOCIATE	VITAMINE A E D, COMPRESE LE LORO ASSOCIAZIONI
M	Italia	86	170		NO		NO	NO	NO	yes	NO	yes	NO	NO	NO	0	#NULL!	0	557	25.6	837	38.5	20	20	1	YES	Lamivudina	3	Abacavir	Atazanavir	Ritonavir		1	0	0	1	1	0	0	ANTAGONISTI DELL'ANGIOTENSINA II, ASSOCIAZIONI	IPOGLICEMIZZANTI, ESCLUSE LE INSULINE
M	Italia	76	165		NO		NO	NO	NO	NO	NO	yes	NO	NO	NO	1	2285000	0	750	23.5	1055	33.1	221	221	18	YES	Lamivudina	3	Abacavir	Darunavir	Ritonavir		1	0	0	1	1	0	0	BETABLOCCANTI
M	Italia	85	172		SI		NO	NO	NO	yes	NO	yes	NO	NO	NO	0	#NULL!	0	57	21.1	90	33.4	57	57	1	YES	Darunavir	2	Ritonavir	Raltegravir			0	0	0	1	1	1	0	ANTAGONISTI DELL'ANGIOTENSINA II, NON ASSOCIATI	SOSTANZE MODIFICATRICI DEI LIPIDI, NON ASSOCIATE	VITAMINE A E D, COMPRESE LE LORO ASSOCIAZIONI	SOSTANZE MODIFICATRICI DEI LIPIDI, NON ASSOCIATE
M	Italia	91	174		SI		NO	NO	NO	NO	yes	yes	NO	NO	NO	0	#NULL!	0	707	24.5	1220	42.2	166	166	1	YES	Lamivudina	3	Abacavir	Atazanavir	Ritonavir		1	0	0	1	1	0	0	ANTITROMBOTICI	BETABLOCCANTI	ACE INIBITORI NON ASSOCIATI	IPOGLICEMIZZANTI, ESCLUSE LE INSULINE	DIURETICI DELL'ANSA
M	Italia	89.6	180		NO		NO	NO	NO	yes	NO	NO	NO	NO	NO	0	#NULL!	0	467	29.6	461	29.2	98	98	1	YES	Lamivudina	3	Abacavir	Atazanavir			1	0	0	1	0	0	0	SOSTANZE MODIFICATRICI DEI LIPIDI, NON ASSOCIATE
M	Italia	75	166		NO		NO	NO	NO	yes	NO	NO	NO	NO	NO	0	#NULL!	0	828	40.8	583	28.8	211	211	1	YES	Lamivudina	3	Abacavir	Efavirenz			1	0	1	0	0	0	0	SOSTANZE MODIFICATRICI DEI LIPIDI, NON ASSOCIATE	SOSTANZE MODIFICATRICI DEI LIPIDI, NON ASSOCIATE	VITAMINE A E D, COMPRESE LE LORO ASSOCIAZIONI
M	Italia	87	175		SI		NO	NO	NO	yes	NO	yes	NO	NO	NO	0	#NULL!	0	654	31.9	1008	49.2	307	307	1	YES	Emtricitabina	3	Tenofovir	Nevirapina			1	1	1	0	0	0	0	SOSTANZE MODIFICATRICI DEI LIPIDI, NON ASSOCIATE	ACE INIBITORI, ASSOCIAZIONI	ANTITROMBOTICI
M	Italia	96	170		NO		NO	NO	NO	yes	yes	yes	NO	NO	NO	0	#NULL!	0	1101	36.7	1129	37.7	13	13	1	YES	Lamivudina	3	Abacavir	Efavirenz			1	0	1	0	0	0	0	CALCIO-ANTAGONISTI SELETTIVI CON PREVAL.EFFETTO VASCOLARE	IPOGLICEMIZZANTI, ESCLUSE LE INSULINE	ANTITROMBOTICI	SOSTANZE MODIFICATRICI DEI LIPIDI, ASSOCIAZIONI
M	Italia	84	173		NO		NO	NO	NO	yes	NO	yes	NO	NO	NO	0	#NULL!	0	995	45.4	502	22.9	450	450	8	YES	Lamivudina	3	Abacavir	Darunavir	Ritonavir		1	0	0	1	1	0	0	BETABLOCCANTI	SOSTANZE MODIFICATRICI DEI LIPIDI, NON ASSOCIATE	ACE INIBITORI, ASSOCIAZIONI
M	Italia	56	170		NO		NO	NO	NO	yes	NO	yes	NO	NO	NO	0	#NULL!	0	754	39.6	662	34.8	193	193	9	YES	Lamivudina	2	Atazanavir	Ritonavir			1	0	0	1	1	0	0	ANTITROMBOTICI	VITAMINE A E D, COMPRESE LE LORO ASSOCIAZIONI	ACE INIBITORI NON ASSOCIATI	SOSTANZE MODIFICATRICI DEI LIPIDI, NON ASSOCIATE	SOSTANZE ANTIADRENERGICHE AD AZIONE CENTRALE
M	Italia	70	180		NO		NO	NO	NO	yes	NO	NO	NO	NO	NO	0	#NULL!	0	473	25.5	713	38.5	212	212	1	YES	Emtricitabina	3	Tenofovir	Efavirenz			1	1	1	0	0	0	0	SOSTANZE MODIFICATRICI DEI LIPIDI, NON ASSOCIATE	ANTIFIBRINOLITICI
M	Italia	70	174		NO		NO	NO	NO	yes	yes	NO	NO	NO	NO	0	#NULL!	0	448	16.1	1296	46.7	106	106	1	YES	Etravirina	3	Maraviroc	Raltegravir			0	0	1	0	0	1	1	INSULINE ED ANALOGHI	INSULINE ED ANALOGHI	SOSTANZE MODIFICATRICI DEI LIPIDI, ASSOCIAZIONI
M	Italia	80	166		NO		yes	NO	NO	yes	yes	NO	yes	NO	NO	0	#NULL!	0	986	36.2	1273	46.8	281	281	1	YES	Lamivudina	3	Abacavir	Efavirenz			1	0	1	0	0	0	0	IPOGLICEMIZZANTI, ESCLUSE LE INSULINE	SOSTANZE MODIFICATRICI DEI LIPIDI, NON ASSOCIATE	ACE INIBITORI NON ASSOCIATI	IPOGLICEMIZZANTI, ESCLUSE LE INSULINE
M	Italia	73.4	172		NO		NO	NO	NO	yes	NO	NO	NO	NO	NO	0	#NULL!	0	418	18	982	42.4	7	7	1	YES	Lamivudina	2	Darunavir	Ritonavir			1	0	0	1	1	0	0	SOSTANZE MODIFICATRICI DEI LIPIDI, NON ASSOCIATE
M	Italia	89	165		NO		NO	NO	NO	yes	NO	yes	NO	NO	NO	0	#NULL!	0	819	28.1	1126	38.7	175	175	18	YES	Lamivudina	3	Abacavir	Nevirapina			1	0	1	0	0	0	0	SOSTANZE MODIFICATRICI DEI LIPIDI, NON ASSOCIATE	ACE INIBITORI NON ASSOCIATI	ACE INIBITORI, ASSOCIAZIONI	ANTITROMBOTICI
M	Italia	79.2	170		NO		NO	NO	yes	yes	NO	yes	NO	NO	NO	0	#NULL!	0	696	41	444	26.1	489	489	1	YES	Emtricitabina	3	Tenofovir	Darunavir	Ritonavir		1	1	0	1	1	0	0	ANTITROMBOTICI	BETABLOCCANTI	VITAMINE A E D, COMPRESE LE LORO ASSOCIAZIONI	SOSTANZE MODIFICATRICI DEI LIPIDI, NON ASSOCIATE	SOSTANZE MODIFICATRICI DEI LIPIDI, NON ASSOCIATE
M	Italia	63	162		NO		NO	NO	yes	NO	NO	NO	NO	NO	NO	0	#NULL!	0	336	23	965	66	84	84	370	NO	Darunavir	2	Ritonavir	Dolutegravir			0	0	0	1	1	1	0	ANTITROMBOTICI
M	Italia	81	172		NO		NO	NO	NO	yes	NO	yes	NO	NO	NO	0	#NULL!	0	296	13.6	938	43.2	15	15	8	YES	Lamivudina	3	Abacavir	Darunavir	Ritonavir		1	0	0	1	1	0	0	ACE INIBITORI, ASSOCIAZIONI	SOSTANZE MODIFICATRICI DEI LIPIDI, NON ASSOCIATE	Fosfato di potassio bustine
M	Italia	74	170		NO		NO	NO	NO	NO	NO	NO	NO	NO	NO	0	#NULL!	0	457	20.2	671	29.7	196	196	1	YES	Emtricitabina	3	Tenofovir	Atazanavir	Ritonavir		1	1	0	1	1	0	0	ANTITROMBOTICI	Fosfato di potassio bustine
M	Italia	97	169		NO		NO	NO	NO	NO	NO	yes	NO	NO	NO	0	#NULL!	0	443	32.8	526	39	107	107	1	YES	Lamivudina	3	Abacavir	Atazanavir	Ritonavir		1	0	0	1	1	0	0	ANTAGONISTI DELL'ANGIOTENSINA II, NON ASSOCIATI
M	Italia	89	180		NO		NO	NO	NO	yes	yes	NO	NO	NO	NO	0	#NULL!	0	607	17.2	1107	31.4	21	21	1	YES	Lamivudina	3	Abacavir	Efavirenz			1	0	1	0	0	0	0	SOSTANZE MODIFICATRICI DEI LIPIDI, NON ASSOCIATE	INSULINE ED ANALOGHI	INSULINE ED ANALOGHI	ANTAGONISTI DELL'ANGIOTENSINA II, NON ASSOCIATI	CALCIO-ANTAGONISTI SELETTIVI CON PREVAL.EFFETTO VASCOLARE	ANTITROMBOTICI	VITAMINE A E D, COMPRESE LE LORO ASSOCIAZIONI	VITAMINE A E D, COMPRESE LE LORO ASSOCIAZIONI
M	Italia	85.8	180		NO		NO	yes	NO	yes	NO	yes	yes	NO	NO	0	#NULL!	0	116	16.2	346	48.4	27	27	1	YES	Lamivudina	3	Abacavir	Efavirenz			1	0	1	0	0	0	0	ACE INIBITORI, ASSOCIAZIONI	BETABLOCCANTI	ANTIFIBRINOLITICI	C01B	VITAMINE A E D, COMPRESE LE LORO ASSOCIAZIONI	FARMACI CHE AGISCONO SU STRUTTURA OSSEA E MINERALIZZAZIONE
M	Italia	68	170		NO		NO	NO	NO	NO	yes	NO	NO	NO	NO	0	#NULL!	0	313	31.6	241	24.4	74	74	1	YES	Lamivudina	3	Abacavir	Fosamprenavir	Ritonavir		1	0	0	1	1	0	0	IPOGLICEMIZZANTI, ESCLUSE LE INSULINE
M	Italia	43	158		SI		NO	NO	NO	NO	NO	NO	NO	NO	yes	1	#NULL!	0	365	20.8	776	44.1	50	50	19	YES	Emtricitabina	4	Tenofovir	Maraviroc	Raltegravir		1	1	0	0	0	1	1	R03A
M	Italia	127	181		NO		yes	NO	NO	yes	NO	yes	NO	NO	NO	0	#NULL!	0	477	22.2	1169	54.5	98	98	13	YES	Lamivudina	3	Abacavir	Nevirapina			1	0	1	0	0	0	0	S013	SOSTANZE MODIFICATRICI DEI LIPIDI, ASSOCIAZIONI	FARMACI RISPARMIATORI DI POTASSIO	DIURETICI DELL'ANSA	SOSTANZE ANTIADRENERGICHE AD AZIONE CENTRALE	ANTIFIBRINOLITICI	VITAMINE A E D, COMPRESE LE LORO ASSOCIAZIONI
M	Italia	100	180				NO	NO	NO	NO	NO	yes	NO	NO	NO	0	#NULL!	0	847	27.8	1620	53.1	260	260	6	YES	Lamivudina	3	Abacavir	Atazanavir	Ritonavir		1	0	0	1	1	0	0	ANTAGONISTI DELL'ANGIOTENSINA II, ASSOCIAZIONI
M	Italia	85	180				NO	NO	NO	NO	yes	yes	NO	NO	NO	0	#NULL!	1	409	26.5	850	55	210	210	1	YES	Lamivudina	3	Abacavir	Nevirapina			1	0	1	0	0	0	0	IPOGLICEMIZZANTI, ESCLUSE LE INSULINE	ACE INIBITORI NON ASSOCIATI
M	Italia	87	163				yes	NO	yes	yes	NO	yes	NO	NO	NO	0	#NULL!	0	784	49	371	23.2	250	250	1	YES	Emtricitabina	3	Tenofovir	Atazanavir	Ritonavir		1	1	0	1	1	0	0	ACE INIBITORI NON ASSOCIATI	VASODILATATORI USATI NELLE MALATTIE CARDIACHE	ANTITROMBOTICI	SOSTANZE MODIFICATRICI DEI LIPIDI, NON ASSOCIATE	BETABLOCCANTI
M	Italia	68	171		SI		NO	NO	NO	NO	NO	NO	NO	NO	NO	1	1	0	924	41.9	731	33.2	345	345	17	YES	Emtricitabina	3	Tenofovir	Rilpivirina			1	1	1	0	0	0	0	ANTITROMBOTICI	VITAMINE A E D, COMPRESE LE LORO ASSOCIAZIONI
M	Italia	71	168				NO	NO	NO	yes	NO	NO	NO	NO	NO	0	#NULL!	0	488	24.8	597	30.4	237	237	1	YES	Zidovudina	3	Lamivudina	Abacavir			1	0	0	0	0	0	0	SOSTANZE MODIFICATRICI DEI LIPIDI, NON ASSOCIATE	VITAMINE A E D, COMPRESE LE LORO ASSOCIAZIONI	M01A
M	Italia	100	170		EX		NO	NO	NO	NO	NO	yes	NO	NO	NO	1	#NULL!	0	559	26.3	767	36.1	378	379	10	YES	Emtricitabina	3	Tenofovir	Efavirenz			1	1	1	0	0	0	0	BETABLOCCANTI	CALCIO-ANTAGONISTI SELETTIVI CON PREVAL.EFFETTO VASCOLARE
M	Italia	68	176		SI		NO	NO	NO	yes	NO	NO	NO	NO	NO	0	#NULL!	0	684	33.4	726	35.4	54	54	1	YES	Lamivudina	3	Abacavir	Efavirenz			1	0	1	0	0	0	0	SOSTANZE MODIFICATRICI DEI LIPIDI, NON ASSOCIATE	ANTITROMBOTICI
M	Italia	56	164		EX		NO	yes	yes	yes	yes	yes	yes	yes	NO	1	1	0	321	39.3	290	35.4	170	170	1	YES	Emtricitabina	3	Tenofovir	Raltegravir			1	1	0	0	0	1	0	VITAMINE A E D, COMPRESE LE LORO ASSOCIAZIONI	SOSTANZE MODIFICATRICI DEI LIPIDI, NON ASSOCIATE	VASODILATATORI USATI NELLE MALATTIE CARDIACHE	DIURETICI DELL'ANSA	BETABLOCCANTI	ANTITROMBOTICI	ACE INIBITORI NON ASSOCIATI
M	Italia	#NULL!	#NULL!				NO	NO	NO	yes	NO	yes	NO	NO	NO		#NULL!	0	1257	47.3	703	26.4	545	545	1	YES	Darunavir	2	Ritonavir	Raltegravir			0	0	0	1	1	1	0	CALCIO-ANTAGONISTI SELETTIVI CON PREVAL.EFFETTO VASCOLARE	SOSTANZE MODIFICATRICI DEI LIPIDI, NON ASSOCIATE
M	Italia	68	160		SI		yes	NO	NO	NO	NO	yes	NO	NO	NO	0	#NULL!	0	864	37.7	1148	50.1	237	237	9	YES	Lamivudina	3	Abacavir	Efavirenz			1	0	1	0	0	0	0	BETABLOCCANTI	ACE INIBITORI NON ASSOCIATI	ANTAGONISTI DELL'ANGIOTENSINA II, NON ASSOCIATI	VITAMINE A E D, COMPRESE LE LORO ASSOCIAZIONI	Monoxidina 0,4mg
M	Italia	85	168				NO	NO	NO	yes	NO	yes	NO	NO	NO	0	#NULL!	0	753	42.6	447	25.3	325	325	1	YES	Zidovudina	3	Lamivudina	Abacavir			1	0	0	0	0	0	0	SOSTANZE MODIFICATRICI DEI LIPIDI, NON ASSOCIATE
M	Italia	53	170		SI		NO	NO	NO	yes	NO	NO	NO	NO	NO	0	#NULL!	0	625	41.2	526	34.7	479	479	1	YES	Emtricitabina	3	Tenofovir	Darunavir	Ritonavir		1	1	0	1	1	0	0	SOSTANZE MODIFICATRICI DEI LIPIDI, NON ASSOCIATE
M	Italia	100	180				NO	NO	NO	yes	NO	yes	NO	NO	NO		1	0	830	48	318	18.4	436	436	1	YES	Lamivudina	3	Abacavir	Efavirenz			1	0	1	0	0	0	0	SOSTANZE MODIFICATRICI DEI LIPIDI, NON ASSOCIATE	ANTAGONISTI DELL'ANGIOTENSINA II, ASSOCIAZIONI
M	Italia	62	167		SI		NO	yes	NO	yes	NO	NO	NO	NO	NO	0	#NULL!	0	648	15.3	1681	39.8	248	248	1	YES	Lamivudina	2	Atazanavir	Ritonavir			1	0	0	1	1	0	0	SOSTANZE MODIFICATRICI DEI LIPIDI, NON ASSOCIATE	VITAMINE A E D, COMPRESE LE LORO ASSOCIAZIONI	ANTITROMBOTICI	VITAMINE A E D, COMPRESE LE LORO ASSOCIAZIONI
M	Italia	70	162		SI		NO	NO	yes	yes	NO	yes	NO	NO	yes	0	#NULL!	0	503	30.2	533	32	55	55	1	YES	Lamivudina	3	Abacavir	Nevirapina			1	0	1	0	0	0	0	ANTITROMBOTICI	CALCIO-ANTAGONISTI SELETTIVI CON PREVAL.EFFETTO VASCOLARE	SOSTANZE MODIFICATRICI DEI LIPIDI, NON ASSOCIATE
M	Italia	78	173		NO		NO	NO	NO	yes	NO	yes	yes	NO	NO	0	#NULL!	0	602	23.9	976	38.7	1	1	1	YES	Emtricitabina	4	Tenofovir	Darunavir	Ritonavir	Raltegravir	1	1	0	1	1	1	0	ANTITROMBOTICI	DIURETICI DELL'ANSA	BETABLOCCANTI
M	Italia	70	166		SI		yes	NO	NO	NO	NO	yes	NO	NO	yes	0	#NULL!	0	264	39.8	163	24.5	118	118	1	YES	Lamivudina	2	Atazanavir	Ritonavir			1	0	0	1	1	0	0	CALCIO-ANTAGONISTI SELETTIVI CON PREVAL.EFFETTO VASCOLARE	A12A 1250mg	DIURETICI DELL'ANSA	VITAMINE A E D, COMPRESE LE LORO ASSOCIAZIONI
M	Africa	82	175				NO	NO	NO	NO	NO	yes	NO	NO	NO	0	#NULL!	0	785	25.2	1140	36.6	154	154	7	YES	Lamivudina	3	Abacavir	Nevirapina			1	0	1	0	0	0	0	ANTAGONISTI DELL'ANGIOTENSINA II, ASSOCIAZIONI
M	Italia	86	170				NO	NO	NO	yes	yes	yes	NO	NO	NO	0	#NULL!	0	952	43.4	692	31.6	254	254	1	YES	Emtricitabina	3	Tenofovir	Rilpivirina			1	1	1	0	0	0	0	INSULINE ED ANALOGHI	BETABLOCCANTI	ANTAGONISTI DELL'ANGIOTENSINA II, NON ASSOCIATI	SOSTANZE MODIFICATRICI DEI LIPIDI, NON ASSOCIATE	IPOGLICEMIZZANTI, ESCLUSE LE INSULINE	SOSTANZE MODIFICATRICI DEI LIPIDI, NON ASSOCIATE	Acarbosio 50mg
M	Italia	122	185		EX		NO	NO	NO	yes	NO	yes	NO	NO	NO	0	#NULL!	0	402	35.6	475	42.1	43	43	1	YES	Emtricitabina	3	Tenofovir	Atazanavir	Ritonavir		1	1	0	1	1	0	0	ANTITROMBOTICI	SOSTANZE MODIFICATRICI DEI LIPIDI, NON ASSOCIATE	ACE INIBITORI NON ASSOCIATI
M	Italia	67	166				NO	NO	NO	NO	NO	yes	NO	NO	NO	0	#NULL!	0	433	13.8	1674	53.5	110	110	90	NO	Lamivudina	3	Abacavir	Dolutegravir			1	0	0	0	0	1	0	BETABLOCCANTI
M	Italia	81	168		NO		NO	NO	NO	yes	NO	yes	NO	NO	NO	0	#NULL!	0	586	31.1	894	47.5	25	25	1	YES	Lamivudina	3	Abacavir	Nevirapina			1	0	1	0	0	0	0	ACE INIBITORI NON ASSOCIATI	Doxazosina	SOSTANZE MODIFICATRICI DEI LIPIDI, NON ASSOCIATE
M	Italia	80	178				NO	NO	NO	NO	NO	yes	NO	NO	NO	0	#NULL!	0	901	34.2	1112	42.1	512	512	1	YES	Emtricitabina	3	Tenofovir	Efavirenz			1	1	1	0	0	0	0	ACE INIBITORI, ASSOCIAZIONI
M	Italia	70	172				NO	NO	NO	NO	NO	NO	NO	NO	NO	0	#NULL!	0	390	18.1	1253	58.2	258	258	5	YES	Lamivudina	3	Abacavir	Darunavir	Ritonavir		1	0	0	1	1	0	0	VITAMINE A E D, COMPRESE LE LORO ASSOCIAZIONI
M	Italia	56.4	165		NO		NO	NO	yes	yes	NO	NO	yes	NO	NO	0	1	0	311	23.6	642	48.7	23	23	27	YES	Darunavir	3	Ritonavir	Maraviroc	Raltegravir		0	0	0	1	1	1	1	ANTITROMBOTICI	SOSTANZE MODIFICATRICI DEI LIPIDI, NON ASSOCIATE	ACE INIBITORI NON ASSOCIATI	VASODILATATORI USATI NELLE MALATTIE CARDIACHE	DIURETICI DELL'ANSA
M	Italia	83	180				NO	NO	NO	yes	NO	yes	yes	NO	NO	0	#NULL!	0	418	26.6	789	50.2	181	181	1	YES	Zidovudina	3	Lamivudina	Nevirapina			1	0	1	0	0	0	0	ANTAGONISTI DELL'ANGIOTENSINA II, ASSOCIAZIONI	VITAMINE A E D, COMPRESE LE LORO ASSOCIAZIONI
M	Italia	76	166		SI		NO	NO	NO	NO	NO	NO	NO	NO	NO	0	#NULL!	0	1898	32.9	1007	38.7	264	264	1	YES	Zidovudina	3	Lamivudina	Abacavir			1	0	0	0	0	0	0	ANTITROMBOTICI	SOSTANZE MODIFICATRICI DEI LIPIDI, NON ASSOCIATE
M	Italia	66	175				NO	NO	NO	NO	NO	yes	NO	yes	NO	1	1698000	0	507	15.6	1528	47	112	112	772	NO	Etravirina	2	Darunavir	Ritonavir			0	0	1	1	1	0	0	ACE INIBITORI NON ASSOCIATI
M	Italia	59	170		SI		NO	NO	yes	yes	NO	NO	NO	NO	NO	0	#NULL!	0	368	23.6	704	45.2	93	93	14	YES	Lopinavir	3	Ritonavir	Lamivudina	Efavirenz		1	0	1	1	1	0	0	ACE INIBITORI, ASSOCIAZIONI	ANTITROMBOTICI	SOSTANZE MODIFICATRICI DEI LIPIDI, NON ASSOCIATE
M	Italia	63.5	165		EX		NO	NO	NO	yes	NO	yes	NO	NO	NO	0	1	1	435	23	650	34.4	316	316	2	YES	Lamivudina	3	Atazanavir	Raltegravir			1	0	0	1	0	1	0	SOSTANZE MODIFICATRICI DEI LIPIDI, NON ASSOCIATE	ANTITROMBOTICI	BETABLOCCANTI	ANTAGONISTI DELL'ANGIOTENSINA II, ASSOCIAZIONI
M	Italia	74	180		SI		NO	NO	NO	yes	NO	NO	yes	NO	NO	0	#NULL!	0	555	28.1	899	45.5	16	16	20	YES	Lamivudina	3	Abacavir	Efavirenz			1	0	1	0	0	0	0	SOSTANZE MODIFICATRICI DEI LIPIDI, NON ASSOCIATE
M	Italia	65	171		EX		NO	NO	NO	yes	NO	NO	NO	NO	NO	0	#NULL!	0	848	36.8	946	41	303	303	1	YES	Lamivudina	3	Abacavir	Nevirapina			1	0	1	0	0	0	0	SOSTANZE MODIFICATRICI DEI LIPIDI, NON ASSOCIATE
M	Italia	63	162				NO	NO	NO	yes	yes	yes	NO	NO	NO	0	#NULL!	0	786	47.7	493	1.21458	357	357	1	YES	Emtricitabina	3	Tenofovir	Efavirenz			1	1	1	0	0	0	0	ANTAGONISTI DELL'ANGIOTENSINA II, ASSOCIAZIONI
M	Italia	61	163				NO	NO	NO	NO	yes	NO	NO	yes	NO	0	#NULL!	0	180	18	260	26	93	93	1	YES	Lamivudina	3	Abacavir	Atazanavir			1	0	0	1	0	0	0	IPOGLICEMIZZANTI, ESCLUSE LE INSULINE
M	Italia	67	174		NO		yes	NO	NO	yes	yes	NO	NO	NO	NO	0	#NULL!	0	316	20	558	35.3	5	5	1	YES	Lamivudina	3	Abacavir	Efavirenz			1	0	1	0	0	0	0	SOSTANZE ANTIADRENERGICHE AD AZIONE CENTRALE	ANTAGONISTI DELL'ANGIOTENSINA II, NON ASSOCIATI	INSULINE ED ANALOGHI	INSULINE ED ANALOGHI	SOSTANZE MODIFICATRICI DEI LIPIDI, NON ASSOCIATE	SOSTANZE MODIFICATRICI DEI LIPIDI, NON ASSOCIATE	A12A
M	Italia	54	164				yes	NO	NO	NO	yes	yes	NO	NO	NO	0	#NULL!	0	416	33.1	501	39.8	122	122	8	YES	Lamivudina	3	Abacavir	Nevirapina			1	0	1	0	0	0	0	ANTITROMBOTICI	SOSTANZE MODIFICATRICI DEI LIPIDI, NON ASSOCIATE	VITAMINE A E D, COMPRESE LE LORO ASSOCIAZIONI	CALCIO-ANTAGONISTI SELETTIVI CON PREVAL.EFFETTO VASCOLARE	Linagliptina
M	Italia	61	162				NO	NO	NO	yes	yes	yes	NO	NO	NO	0	#NULL!	0	1011	32.7	928	30	199	199	7	YES	Emtricitabina	3	Tenofovir	Rilpivirina			1	1	1	0	0	0	0	ACE INIBITORI NON ASSOCIATI	ANTITROMBOTICI	Vidagliptina 50mg	SOSTANZE MODIFICATRICI DEI LIPIDI, NON ASSOCIATE	BETABLOCCANTI	INSULINE ED ANALOGHI	INSULINE ED ANALOGHI
M	Italia	74	180		SI		NO	NO	yes	yes	NO	NO	NO	NO	yes	0	#NULL!	0	1367	35.5	1675	43.5	310	310	11	YES	Abacavir	3	Tenofovir	Raltegravir			1	1	0	0	0	1	0	DIURETICI DELL'ANSA	ANTITROMBOTICI	FARMACI RISPARMIATORI DI POTASSIO	C01B	SOSTANZE MODIFICATRICI DEI LIPIDI, NON ASSOCIATE	BETABLOCCANTI	ANTITROMBOTICI
M	Italia	105	185		SI		NO	NO	NO	NO	NO	yes	NO	NO	NO	0	#NULL!	0	1469	41.6	1242	35.1	176	176	9	YES	Emtricitabina	3	Tenofovir	Atazanavir	Ritonavir		1	1	0	1	1	0	0	ANTAGONISTI DELL'ANGIOTENSINA II, ASSOCIAZIONI	ANTITROMBOTICI
M	Italia	87	169		EX		NO	NO	NO	NO	NO	yes	NO	NO	NO	0	#NULL!	0	1022	41.3	513	20.7	7	7	1	YES	Lamivudina	3	Abacavir	Nevirapina			1	0	1	0	0	0	0	ACE INIBITORI, ASSOCIAZIONI	BETABLOCCANTI
M	Italia	68	178		EX		NO	NO	NO	yes	NO	yes	yes	NO	NO	0	#NULL!	0	535	28.8	997	53.8	26	26	1	YES	Lamivudina	3	Abacavir	Dolutegravir			1	0	0	0	0	1	0	ANTITROMBOTICI	DIURETICI DELL'ANSA	ANTAGONISTI DELL'ANGIOTENSINA II, ASSOCIAZIONI	SOSTANZE MODIFICATRICI DEI LIPIDI, NON ASSOCIATE
M	Italia	64	180		NO		NO	NO	NO	NO	NO	yes	NO	NO	NO	0	#NULL!	0	294	21.8	798	59.7	223	223	1	YES	Emtricitabina	3	Tenofovir	Elvitegravir	Cobicistat		1	1	0	0	1	1	0	BETABLOCCANTI	VITAMINE A E D, COMPRESE LE LORO ASSOCIAZIONI
M	Italia	65	161		NO		NO	NO	NO	yes	yes	NO	NO	NO	NO	0	1	0	630	38.3	813	49.4	118	118	9	YES	Lamivudina	3	Abacavir	Atazanavir	Ritonavir		1	0	0	1	1	0	0	ACE INIBITORI NON ASSOCIATI	IPOGLICEMIZZANTI, ESCLUSE LE INSULINE		SOSTANZE MODIFICATRICI DEI LIPIDI, NON ASSOCIATE	VITAMINE A E D, COMPRESE LE LORO ASSOCIAZIONI	FARMACI CHE AGISCONO SU STRUTTURA OSSEA E MINERALIZZAZIONE
M	Italia	84	176		NO		NO	NO	NO	NO	NO	NO	NO	NO	NO	0	#NULL!	0	475	23.3	770	37.8	255	255	1	YES	Emtricitabina	3	Tenofovir	Atazanavir	Ritonavir		1	1	0	1	1	0	0	VITAMINE A E D, COMPRESE LE LORO ASSOCIAZIONI
M	Italia	77.4	179		NO		NO	yes	NO	yes	NO	NO	NO	NO	NO	0	1	0	682	47.5	303	21.1	125	125	1	YES	Lamivudina	3	Abacavir	Raltegravir			1	0	0	0	0	1	0	Sodio risedronato 35mg	VITAMINE A E D, COMPRESE LE LORO ASSOCIAZIONI	SOSTANZE MODIFICATRICI DEI LIPIDI, NON ASSOCIATE	VITAMINE A E D, COMPRESE LE LORO ASSOCIAZIONI
M	Italia	80	174		SI		NO	NO	NO	NO	NO	NO	NO	NO	NO	0	#NULL!	0	685	41.9	519	31.7	263	263	1	YES	Lamivudina	3	Abacavir	Darunavir	Ritonavir		1	0	0	1	1	0	0	VITAMINE A E D, COMPRESE LE LORO ASSOCIAZIONI
M	Italia	88	167		NO		NO	NO	NO	NO	NO	NO	NO	NO	NO	0	#NULL!	0	1740	33.5	2153	41.5	341	341	8	YES	Lamivudina	2	Atazanavir	Ritonavir			1	0	0	1	1	0	0	VITAMINE A E D, COMPRESE LE LORO ASSOCIAZIONI
M	Asia	122	175				NO	NO	NO	NO	NO	yes	NO	NO	NO	0	#NULL!	0	417	18.2	918	40	3	3	1	YES	Emtricitabina	3	Tenofovir	Efavirenz			1	1	1	0	0	0	0	DIURETICI DELL'ANSA	ANTAGONISTI DELL'ANGIOTENSINA II, NON ASSOCIATI	BETABLOCCANTI	FARMACI RISPARMIATORI DI POTASSIO
M	Italia	70	162		NO		NO	NO	NO	NO	NO	yes	NO	NO	NO	0	#NULL!	0	643	36.6	867	49.2	207	207	4	YES	Emtricitabina	3	Tenofovir	Atazanavir	Ritonavir		1	1	0	1	1	0	0	ANTAGONISTI DELL'ANGIOTENSINA II, ASSOCIAZIONI	VITAMINE A E D, COMPRESE LE LORO ASSOCIAZIONI	Fosfato di potassio bustine
M	Italia	80	167		NO		NO	NO	NO	NO	NO	yes	NO	NO	NO	0	#NULL!	0	798	30.4	1245	47.4	117	117	18	YES	Lamivudina	3	Abacavir	Atazanavir	Ritonavir		1	0	0	1	1	0	0	ANTAGONISTI DELL'ANGIOTENSINA II, ASSOCIAZIONI	ANTITROMBOTICI	VITAMINE A E D, COMPRESE LE LORO ASSOCIAZIONI
M	Italia	76	173				NO	NO	NO	NO	NO	NO	NO	NO	NO	0	#NULL!	0	196	17	602	52.2	2	2	1	YES	Lamivudina	3	Abacavir	Fosamprenavir	Ritonavir		1	0	0	1	1	0	0	Fosfato di Potassio bustina	VITAMINE A E D, COMPRESE LE LORO ASSOCIAZIONI
M	Italia	58	170		NO		NO	NO	yes	yes	NO	yes	NO	NO	NO	0	#NULL!	0	636	33.6	722	38.2	177	177	32	YES	Darunavir	2	Ritonavir	Dolutegravir			0	0	0	1	1	1	0	ANTITROMBOTICI	SOSTANZE MODIFICATRICI DEI LIPIDI, NON ASSOCIATE	BETABLOCCANTI
M	Italia	82	172		NO		NO	NO	NO	yes	NO	NO	NO	NO	NO	0	#NULL!	0	447	37	383	31.7	10	10	1	YES	Lamivudina	3	Abacavir	Efavirenz			1	0	1	0	0	0	0	VITAMINE A E D, COMPRESE LE LORO ASSOCIAZIONI	SOSTANZE MODIFICATRICI DEI LIPIDI, NON ASSOCIATE
M	Italia	70	179		NO		NO	NO	NO	yes	NO	yes	NO	NO	NO	0	#NULL!	0	335	7.9	2997	70.8	48	48	1	YES	Lamivudina	3	Abacavir	Darunavir	Ritonavir		1	0	0	1	1	0	0	ACE INIBITORI NON ASSOCIATI
M	Italia	87	166		SI		NO	NO	NO	yes	NO	NO	NO	NO	NO	0	1	0	619	26.3	1194	50.7	124	124	1	YES	Emtricitabina	3	Tenofovir	Atazanavir	Ritonavir		1	1	0	1	1	0	0	ANTITROMBOTICI	SOSTANZE MODIFICATRICI DEI LIPIDI, NON ASSOCIATE
M	Italia	68	174				NO	NO	NO	NO	yes	NO	yes	NO	NO		1	0	732	49.1	501	33.6	236	236	1	YES	Fosamprenavir	2	Ritonavir	Raltegravir			0	0	0	1	1	1	0	IPOGLICEMIZZANTI, ESCLUSE LE INSULINE
M	Italia	103	174		NO		NO	NO	NO	yes	yes	yes	NO	NO	NO	0	1	0	377	38.8	379	39	202	202	1	YES	Emtricitabina	3	Tenofovir	Efavirenz			1	1	1	0	0	0	0	CALCIO-ANTAGONISTI SELETTIVI CON PREVAL.EFFETTO VASCOLARE	BETABLOCCANTI	ANTAGONISTI DELL'ANGIOTENSINA II, ASSOCIAZIONI	SOSTANZE MODIFICATRICI DEI LIPIDI, NON ASSOCIATE	VITAMINE A E D, COMPRESE LE LORO ASSOCIAZIONI
M	Italia	84	164		NO		NO	NO	NO	NO	NO	NO	yes	NO	NO	0	1	0	516	24.3	947	44.5	31	31	1	YES	Lamivudina	3	Abacavir	Darunavir	Ritonavir		1	0	0	1	1	0	0	VITAMINE A E D, COMPRESE LE LORO ASSOCIAZIONI	ANTAGONISTI DELL'ANGIOTENSINA II, NON ASSOCIATI	Fosfato di potassio bustine
M	Italia	61	160		NO		NO	NO	NO	yes	NO	yes	NO	NO	NO	0	1	0	728	29.7	985	40.2	188	188	1	YES	Lamivudina	3	Abacavir	Atazanavir	Ritonavir		1	0	0	1	1	0	0	ACE INIBITORI NON ASSOCIATI	SOSTANZE MODIFICATRICI DEI LIPIDI, NON ASSOCIATE	ANTITROMBOTICI
M	Italia	67	175		SI		NO	NO	NO	yes	NO	NO	yes	NO	NO	0	#NULL!	0	641	19.3	1457	43.8	278	278	1	YES	Lamivudina	3	Abacavir	Efavirenz			1	0	1	0	0	0	0	SOSTANZE MODIFICATRICI DEI LIPIDI, NON ASSOCIATE	VITAMINE A E D, COMPRESE LE LORO ASSOCIAZIONI
M	Italia	91	173		NO		NO	NO	yes	yes	NO	yes	NO	NO	NO	0	#NULL!	0	791	39.5	429	21.4	207	207	16	YES	Lamivudina	2	Atazanavir	Ritonavir			1	0	0	1	1	0	0	SOSTANZE MODIFICATRICI DEI LIPIDI, NON ASSOCIATE	ANTITROMBOTICI	ANTITROMBOTICI	BETABLOCCANTI	ACE INIBITORI NON ASSOCIATI
M	Italia	76	165		NO		NO	NO	NO	NO	NO	NO	NO	NO	NO	0	#NULL!	0	979	50.9	415	21.6	232	232	24	YES	Lamivudina	3	Abacavir	Atazanavir	Ritonavir		1	0	0	1	1	0	0	CALCIO-ANTAGONISTI SELETTIVI CON PREVAL.EFFETTO VASCOLARE
M	Italia	85	173		NO		NO	NO	NO	yes	NO	yes	NO	NO	NO	0	#NULL!	0	386	34.7	363	32.7	6	6	12	YES	Lamivudina	2	Atazanavir	Ritonavir			1	0	0	1	1	0	0	ANTAGONISTI DELL'ANGIOTENSINA II, NON ASSOCIATI	SOSTANZE MODIFICATRICI DEI LIPIDI, NON ASSOCIATE
M	Italia	80.8	170		NO		NO	NO	NO	NO	NO	yes	NO	NO	NO	0	#NULL!	0	624	24.6	1200	47.4	117	117	1	YES	Lamivudina	3	Abacavir	Atazanavir	Ritonavir		1	0	0	1	1	0	0	ACE INIBITORI NON ASSOCIATI
M	Italia	60	166		NO		NO	NO	NO	yes	NO	yes	NO	NO	NO	0	#NULL!	0	632	21.6	721	24.7	202	202	53	NO	Lamivudina	3	Abacavir	Darunavir	Ritonavir		1	0	0	1	1	0	0	ANTAGONISTI DELL'ANGIOTENSINA II, NON ASSOCIATI
M	Italia	89	172		SI		NO	NO	NO	NO	NO	yes	NO	NO	NO	0	#NULL!	-	872	29.6	1582	53.6	394	394	1	YES	Lamivudina	3	Abacavir	Dolutegravir			1	0	0	0	0	1	0	ANTAGONISTI DELL'ANGIOTENSINA II, ASSOCIAZIONI	VITAMINE A E D, COMPRESE LE LORO ASSOCIAZIONI	VITAMINE A E D, COMPRESE LE LORO ASSOCIAZIONI
M	Italia	56	163		NO		NO	NO	yes	yes	yes	NO	NO	NO	NO	0	#NULL!	-	122	4.7	1800	69.9	3	3	1	YES	Lamivudina	3	Abacavir	Darunavir	Ritonavir		1	0	0	1	1	0	0	SOSTANZE MODIFICATRICI DEI LIPIDI, NON ASSOCIATE	VASODILATATORI USATI NELLE MALATTIE CARDIACHE	ACE INIBITORI NON ASSOCIATI	IPOGLICEMIZZANTI, ESCLUSE LE INSULINE
M	Italia	68	178		SI		NO	NO	NO	yes	NO	yes	NO	NO	NO	0	1	-	798	48.5	381	23.2	317	317	11	YES	Etravirina	2	Darunavir	Ritonavir			0	0	1	1	1	0	0	FARMACI RISPARMIATORI DI POTASSIO	ACE INIBITORI NON ASSOCIATI	CALCIO-ANTAGONISTI SELETTIVI CON PREVAL.EFFETTO VASCOLARE	ANTIFIBRINOLITICI	SOSTANZE MODIFICATRICI DEI LIPIDI, NON ASSOCIATE	ANTITROMBOTICI	DIURETICI DELL'ANSA	FARMACI RISPARMIATORI DI POTASSIO
M	Italia	112	170		NO		NO	NO	NO	yes	NO	yes	NO	NO	NO	1	1	-	323	14.3	1264	56	160	160	1	YES	Lamivudina	3	Abacavir	Darunavir	Ritonavir		1	0	0	1	1	0	0	BETABLOCCANTI	SOSTANZE MODIFICATRICI DEI LIPIDI, NON ASSOCIATE	ANTAGONISTI DELL'ANGIOTENSINA II, NON ASSOCIATI
M	Italia	71	174		NO		yes	NO	NO	NO	NO	yes	NO	NO	NO	0	#NULL!	-	383	40.9	303	32.4	143	143	80	NO	Darunavir	2	Ritonavir	Raltegravir			0	0	0	1	1	1	0	ACE INIBITORI NON ASSOCIATI
M	Italia	80	175		EX		NO	NO	NO	NO	NO	yes	NO	NO	NO		2342000	-	423	14.6	2148	74.3	286	286	1	YES	Emtricitabina	3	Tenofovir	Darunavir	Ritonavir		1	1	0	1	1	0	0	BETABLOCCANTI	CALCIO-ANTAGONISTI SELETTIVI CON PREVAL.EFFETTO VASCOLARE	ANTITROMBOTICI	FARMACI RISPARMIATORI DI POTASSIO
M	Italia	70	168				NO	NO	NO	NO	NO	yes	NO	NO	NO		#NULL!	-	327	25	655	50	327	327	1	YES	Lamivudina	3	Atazanavir	Raltegravir			1	0	0	1	0	1	0	ACE INIBITORI NON ASSOCIATI
M	Italiana	87	185	Pensionato	NO		YES	NO	NO	YES	NO	YES	YES	NO	NO	neg	#NULL!	neg	359	31.8	#NULL!	#NULL!	321	#NULL!	YES	40590	kivexa	3	nevirapina				1	1	1	0	0	0	0	ACE INIBITORI NON ASSOCIATI	CALCIO-ANTAGONISTI SELETTIVI CON PREVAL.EFFETTO VASCOLARE	ANTIULCERA PEPTICA E MALATTIA DA REFLUSSO GASTROESOF.	VITAMINA B12 ED ACIDO FOLICO	ANTIGOTTOSI
M	Italiana	69	176		NO		NO	YES	NO	YES	NO	YES	YES	NO	NO	neg	#NULL!	pos	630	28.1	#NULL!	#NULL!	68	79	NO	37382	lamivudina	3	tenofovir	darunavir	ritonavir		1	1	0	1	1	0	0	CALCIO-ANTAGONISTI SELETTIVI CON PREVAL.EFFETTO VASCOLARE	SOSTANZE ANTIADRENERGICHE AD AZIONE PERIFERICA	VITAMINE A E D, COMPRESE LE LORO ASSOCIAZIONI
M	Italiana	48	168	Pensionato	YES		NO	YES	NO	YES	NO	YES	NO	NO	NO	neg	#NULL!	pos	565	29	#NULL!	#NULL!	70	#NULL!	YES	37456	truvada	3	atazanavir				1	1	0	1	0	0	0	BETABLOCCANTI	ANTITROMBOTICI	VITAMINE A E D, COMPRESE LE LORO ASSOCIAZIONI	ANTIEPILETTICI
M	Italiana	78	175		YES		YES	NO	NO	NO	NO	NO	YES	NO	NO	neg	#NULL!	neg	645	36.2	#NULL!	#NULL!	321	#NULL!	YES	39859	maraviroc	2	darunavir	ritonavir			0	0	0	1	1	0	1	VITAMINE A E D, COMPRESE LE LORO ASSOCIAZIONI
M	Italiana	93	#NULL!	Pensionato	NO		NO	NO	NO	YES	NO	YES	YES	NO	NO	neg	#NULL!	neg	566	21.9	#NULL!	#NULL!	41	#NULL!	YES	38544	kivexa	3	raltegravir				1	0	0	0	0	1	0	CALCIO-ANTAGONISTI SELETTIVI CON PREVAL.EFFETTO VASCOLARE	ANTITROMBOTICI	SOSTANZE MODIFICATRICI DEI LIPIDI, NON ASSOCIATE	BETABLOCCANTI
M	Italiana	73	165	Pensionato	NO		YES	NO	YES	YES	NO	NO	YES	NO	NO	neg	#NULL!	neg	329	20.6	#NULL!	#NULL!	87	#NULL!	YES	37137	lamivudina	3	abacavir	raltegravir			1	0	0	0	0	1	0	BETABLOCCANTI	ANTITROMBOTICI	SOSTANZE MODIFICATRICI DEI LIPIDI, NON ASSOCIATE	IPNOTICI E SEDATIVI
M	Italiana	70	170	Pensionato	NO	NO	NO	YES	NO	YES	NO	NO	NO	NO	NO	neg	#NULL!	neg	688	29.1	#NULL!	#NULL!	5	#NULL!	YES	36683	combivir	3	efavirenz				1	0	1	0	0	0	0	FARMACI CHE AGISCONO SU STRUTTURA OSSEA E MINERALIZZAZIONE
M	Italiana	75	175		NO		NO	YES	YES	YES	YES	YES	YES	NO	NO	neg	#NULL!	neg	841	36.5	#NULL!	#NULL!	35	#NULL!	YES	35249	atripla	3					1	1	1	0	0	0	0	ACE INIBITORI NON ASSOCIATI	BETABLOCCANTI	IPOGLICEMIZZANTI, ESCLUSE LE INSULINE	ANTITROMBOTICI	ANTIDEPRESSIVI
M	Italiana	90	166	Pensionato	NO	YES	NO	NO	NO	YES	NO	YES	NO	NO	NO	neg	#NULL!	neg	466	18.6	#NULL!	#NULL!	184	#NULL!	YES	40572	truvada	3	darunavir	ritonavir			1	1	0	1	1	0	0	ACE INIBITORI, ASSOCIAZIONI	SOSTANZE MODIFICATRICI DEI LIPIDI, NON ASSOCIATE
M	Italiana	74	172	Pensionato	YES		NO	NO	NO	YES	NO	YES	NO	YES	NO	neg	#NULL!	neg	420	20	#NULL!	#NULL!	#NULL!	#NULL!	YES	35065	kivexa	3	nevirapina				1	0	1	0	0	0	0	SOSTANZE MODIFICATRICI DEI LIPIDI, NON ASSOCIATE	BETABLOCCANTI	ANTAGONISTI DELL'ANGIOTENSINA II, NON ASSOCIATI	VITAMINE A E D, COMPRESE LE LORO ASSOCIAZIONI	PREPARATI TIROIDEI
M	Italiana	90	172	Disoccupato	NO		NO	NO	NO	YES	NO	NO	YES	NO	NO	neg	#NULL!	neg	469	49.4	#NULL!	#NULL!	52	#NULL!	YES	38075	kivexa	3	nevirapina				1	0	1	0	0	0	0	SOSTANZE MODIFICATRICI DEI LIPIDI, NON ASSOCIATE	FARMACI USATI NELL'IPERTROFIA PROSTATICA BENIGNA
M	Italiana	#NULL!	170	Pensionato	NO		NO	NO	NO	NO	NO	YES	NO	NO	NO	neg	#NULL!	neg	986	40.2	#NULL!	#NULL!	202	#NULL!	YES	39289	kivexa	3	atazanavir				1	0	0	1	0	0	0	ANTINFIAMMATORI INTESTINALI
M	Italiana	85	176	Lavoratore	NO		YES	NO	NO	YES	NO	YES	NO	NO	NO	neg	#NULL!	neg	655	43.1	#NULL!	#NULL!	143	#NULL!	YES	42329	lamivudina	2	darunavir	ritonavir			1	0	0	1	1	0	0	ACE INIBITORI NON ASSOCIATI	VITAMINE A E D, COMPRESE LE LORO ASSOCIAZIONI
M	Italiana	61.5	174	Pensionato	NO		YES	NO	YES	YES	YES	YES	NO	NO	NO	neg	#NULL!	neg	585	26.6	#NULL!	#NULL!	318	#NULL!	YES	35775	truvada	3	raltegravir				1	1	0	0	0	1	0	CALCIO-ANTAGONISTI SELETTIVI CON EFFETTO CARDIACO DIRETTO	ACE INIBITORI NON ASSOCIATI	ANTITROMBOTICI	INSULINE ED ANALOGHI	VITAMINE A E D, COMPRESE LE LORO ASSOCIAZIONI
M	Italiana	82	175	Pensionato	NO		NO	NO	NO	YES	NO	NO	YES	NO	NO	neg	#NULL!	neg	541	32.6	#NULL!	#NULL!	233	47	NO	39430	truvada	3	atazanavir				1	1	0	1	0	0	0	VITAMINE A E D, COMPRESE LE LORO ASSOCIAZIONI	ANTIULCERA PEPTICA E MALATTIA DA REFLUSSO GASTROESOF.
M	Italiana	63.5	168		NO	YES	NO	NO	NO	NO	YES	YES	YES	NO	NO	neg	#NULL!	neg	928	44.2	780	37	225	#NULL!	YES	37524	kivexa	3	efavirenz				1	0	1	0	0	0	0	BETABLOCCANTI ED ALTRI DIURETICI	VITAMINE A E D, COMPRESE LE LORO ASSOCIAZIONI
M	Italiana	68	170	Pensionato	NO		NO	NO	NO	YES	NO	YES	NO	NO	NO	pos	0	neg	850	27.2	#NULL!	#NULL!	340	#NULL!	YES	40667	atripla	3					1	1	1	0	0	0	0	ANTAGONISTI DELL'ANGIOTENSINA II, NON ASSOCIATI	VITAMINE A E D, COMPRESE LE LORO ASSOCIAZIONI	ANTIULCERA PEPTICA E MALATTIA DA REFLUSSO GASTROESOF.
M	Italiana	78	173	Lavoratore	NO		NO	NO	NO	YES	YES	YES	NO	NO	NO	neg	#NULL!	neg	567	29.3	#NULL!	#NULL!	427	#NULL!	YES	35696	atazanavir	1	ritonavir				0	0	0	1	1	0	0	ACE INIBITORI NON ASSOCIATI	INSULINE ED ANALOGHI	INSULINE ED ANALOGHI
M	Italiana	79	179	Pensionato	NO		NO	NO	YES	YES	NO	YES	NO	NO	NO	neg	#NULL!	neg	506	30.4	#NULL!	#NULL!	155	#NULL!	YES	35143	kivexa	3	atazanavir	ritonavir			1	0	0	1	1	0	0	ANTITROMBOTICI	ANTAGONISTI DELL'ANGIOTENSINA II, NON ASSOCIATI	DIURETICI DELL'ANSA	VASODILATATORI USATI NELLE MALATTIE CARDIACHE	ANTIULCERA PEPTICA E MALATTIA DA REFLUSSO GASTROESOF.
M	Italiana	95	173		NO	YES	NO	YES	YES	YES	NO	YES	NO	NO	NO	neg	#NULL!	neg	1048	50.6	533	25.7	351	#NULL!	NO	37588	kivexa	3	efavirenz				1	0	1	0	0	0	0	ANTITROMBOTICI	SOSTANZE MODIFICATRICI DEI LIPIDI, NON ASSOCIATE	VITAMINE A E D, COMPRESE LE LORO ASSOCIAZIONI	FARMACI RISPARMIATORI DI POTASSIO	ANTIARITMICI, CLASSE I E III
M	Italiana	71.5	172		NO	NO	NO	NO	NO	YES	NO	YES	NO	NO	NO	neg	#NULL!	neg	866	41.6	#NULL!	#NULL!	332	144	NO	35501	darunavir	2	ritonavir	tenofovir			1	1	0	1	1	0	0	ANTAGONISTI DELL'ANGIOTENSINA II, NON ASSOCIATI	CALCIO-ANTAGONISTI SELETTIVI CON PREVAL.EFFETTO VASCOLARE	VITAMINE A E D, COMPRESE LE LORO ASSOCIAZIONI	SOSTANZE MODIFICATRICI DEI LIPIDI, NON ASSOCIATE	ANTIULCERA PEPTICA E MALATTIA DA REFLUSSO GASTROESOF.
M	Italiana	80	176		NO	YES	NO	NO	NO	YES	NO	NO	NO	NO	NO	neg	#NULL!	neg	265	22.9	565	48.7	307	#NULL!	YES	37574	kivexa	3	nevirapina				1	0	1	0	0	0	0	FARMACI ANTIINFIAMMATORI ED ANTIREUMATICI NON STEROIDEI	PREPARATI TIROIDEI	FARMACI USATI NELL'IPERTROFIA PROSTATICA BENIGNA	IPNOTICI E SEDATIVI
M	Italiana	77	178	Lavoratore	NO		NO	NO	YES	NO	NO	YES	YES	NO	NO	neg	#NULL!	neg	688	31	#NULL!	#NULL!	262	#NULL!	YES	36692	lamivudina	2	dolutegravir				1	0	0	0	0	1	0	ANTITROMBOTICI
M	Italiana	86	183	Lavoratore	NO		NO	NO	YES	NO	NO	NO	NO	NO	NO	neg	#NULL!	neg	715	41.4	#NULL!	#NULL!	236	#NULL!	YES	35102	raltegravir	2	atazanavir	ritonavir			0	0	0	1	1	1	0	ANTITROMBOTICI	ANTIDEPRESSIVI	IPNOTICI E SEDATIVI	IPNOTICI E SEDATIVI	FARMACI USATI NELL'IPERTROFIA PROSTATICA BENIGNA
M	Italiana	72	176	Pensionato	NO		NO	NO	NO	NO	NO	YES	NO	NO	NO	neg	#NULL!	neg	351	31	#NULL!	#NULL!	143	#NULL!	YES	38372	lamivudina	2	atazanavir				1	0	0	1	0	0	0	ANTAGONISTI DELL'ANGIOTENSINA II, NON ASSOCIATI	ANTITROMBOTICI	VITAMINE A E D, COMPRESE LE LORO ASSOCIAZIONI	ANTIARITMICI, CLASSE I E III	BETABLOCCANTI
M	Italiana	90	166	Pensionato	NO	YES	NO	NO	NO	YES	YES	YES	NO	NO	NO	neg	#NULL!	neg	673	28.7	#NULL!	#NULL!	9	#NULL!	YES	36998	truvada	3	efavirenz				1	1	1	0	0	0	0	IPOGLICEMIZZANTI, ESCLUSE LE INSULINE	IPOGLICEMIZZANTI, ESCLUSE LE INSULINE	IPOGLICEMIZZANTI, ESCLUSE LE INSULINE	SOSTANZE MODIFICATRICI DEI LIPIDI, NON ASSOCIATE	ANTINFIAMMATORI
M	Italiana	79.5	158	Disoccupato	NO	YES	NO	NO	NO	NO	YES	NO	NO	NO	NO	neg	#NULL!	neg	747	42.1	495	27.9	521	#NULL!	YES	37179	kivexa	3	efavirenz				1	0	1	0	0	0	0	IPOGLICEMIZZANTI, ESCLUSE LE INSULINE	IPOGLICEMIZZANTI, ESCLUSE LE INSULINE	VITAMINE A E D, COMPRESE LE LORO ASSOCIAZIONI
M	Italiana	100	178			YES	YES	NO	YES	YES	YES	YES	NO	NO	NO	neg	#NULL!	neg	451	20.4	#NULL!	#NULL!	208	#NULL!	YES	35121	lamivudina	2	fosamprenavir				1	0	0	1	0	0	0	ANTITROMBOTICI	BETABLOCCANTI	ANTIULCERA PEPTICA E MALATTIA DA REFLUSSO GASTROESOF.	VITAMINE A E D, COMPRESE LE LORO ASSOCIAZIONI	DIURETICI DELL'ANSA
M	Italiana	70	168	Lavoratore	NO		NO	NO	NO	YES	NO	NO	NO	YES	YES	neg	#NULL!	neg	246	20.5	#NULL!	#NULL!	206	#NULL!	YES	37302	atripla	3					1	1	1	0	0	0	0	SOSTANZE MODIFICATRICI DEI LIPIDI, NON ASSOCIATE
M	Italiana	77.5	174	Pensionato	NO	YES	YES	NO	YES	NO	NO	YES	NO	NO	NO	neg	#NULL!	neg	790	32	#NULL!	#NULL!	150	#NULL!	YES	38804	ritonavir	1					0	0	0	1	1	0	0	ANTAGONISTI DELL'ANGIOTENSINA II, NON ASSOCIATI	ANTITROMBOTICI	ANTIGOTTOSI	ANTIULCERA PEPTICA E MALATTIA DA REFLUSSO GASTROESOF
M	Italiana	60	170		NO	YES	NO	NO	YES	YES	NO	YES	NO	NO	NO	neg	#NULL!	neg	344	16.6	#NULL!	#NULL!	27	#NULL!	YES	36657	kivexa	3	atazanavir	ritonavir			1	0	0	1	1	0	0	ANTITROMBOTICI	ANTITROMBOTICI	SOSTANZE MODIFICATRICI DEI LIPIDI, NON ASSOCIATE	VITAMINE A E D, COMPRESE LE LORO ASSOCIAZIONI	DIURETICI DELL'ANSA
M	Italiana	76	168	Pensionato	NO		NO	NO	YES	YES	YES	YES	NO	NO	NO	neg	#NULL!	neg	617	30.4	#NULL!	#NULL!	13	#NULL!	YES	36812	kivexa	3	atazanavir	ritonavir			1	0	0	1	1	0	0	ANTAGONISTI DELL'ANGIOTENSINA II, NON ASSOCIATI	IPOGLICEMIZZANTI, ESCLUSE LE INSULINE	ANTITROMBOTICI
M	Italiana	81	175		NO		NO	NO	NO	YES	NO	YES	NO	NO	NO	neg	#NULL!	neg	561	31.9	#NULL!	#NULL!	25	#NULL!	YES	34933	lamivudina	3	efavirenz	atazanavir	ritonavir		1	0	1	1	1	0	0	ANTAGONISTI DELL'ANGIOTENSINA II, NON ASSOCIATI	SOSTANZE MODIFICATRICI DEI LIPIDI, NON ASSOCIATE
M	Italiana	87	180		NO		NO	NO	NO	YES	NO	NO	NO	NO	YES	neg	#NULL!	neg	219	21.8	275	27.4	28	#NULL!	YES	35596	raltegravir	3	nevirapina	tenofovir			1	1	1	0	0	1	0	VITAMINE A E D, COMPRESE LE LORO ASSOCIAZIONI	ANTIULCERA PEPTICA E MALATTIA DA REFLUSSO GASTROESOF.	ANTIMICROBICI INTESTINALI
M	Italiana	89	183		NO	YES	NO	NO	NO	YES	NO	NO	NO	NO	NO	neg	#NULL!	neg	624	23.9	#NULL!	#NULL!	147	#NULL!	YES	39029	kivexa	3	nevirapina				1	0	1	0	0	0	0	VITAMINE A E D, COMPRESE LE LORO ASSOCIAZIONI
M	Italiana	76	161	Pensionato	NO	YES	YES	NO	NO	YES	NO	YES	NO	NO	NO	neg	#NULL!	neg	1006	27.1	#NULL!	#NULL!	145	#NULL!	YES	37095	dolutegravir	2	nevirapina				0	0	1	0	0	1	0	BETABLOCCANTI	ANTAGONISTI DELL'ANGIOTENSINA II, NON ASSOCIATI	CALCIO-ANTAGONISTI SELETTIVI CON PREVAL.EFFETTO VASCOLARE	SOSTANZE MODIFICATRICI DEI LIPIDI, NON ASSOCIATE	VITAMINE A E D, COMPRESE LE LORO ASSOCIAZIONI
M	Italiana	65	165	Pensionato	NO		NO	YES	NO	NO	NO	NO	NO	NO	NO	neg	#NULL!	neg	844	33.2	1042	41	298	#NULL!	YES	38523	kivexa	3	efavirenz				1	0	1	0	0	0	0	VITAMINE A E D, COMPRESE LE LORO ASSOCIAZIONI
M	Italiana	80	173	Lavoratore	NO	YES	NO	NO	NO	YES	NO	NO	NO	NO	NO	neg	#NULL!	pos	732	28.4	#NULL!	#NULL!	368	#NULL!	YES	38264	tenofovir	3	efavirenz	atazanavir	ritonavir		0	1	1	1	1	0	0	ANTITROMBOTICI	VITAMINE A E D, COMPRESE LE LORO ASSOCIAZIONI	VITAMINA B12 ED ACIDO FOLICO	IPNOTICI E SEDATIVI
M	Italiana	71	#NULL!	Pensionato	NO	NO	YES	NO	NO	YES	NO	YES	NO	NO	NO	neg	#NULL!	neg	445	15.4	#NULL!	#NULL!	52	#NULL!	YES	36875	abacavir	3	lamivudina	darunavir			1	0	0	1	0	0	0	ACE INIBITORI NON ASSOCIATI	ANTITROMBOTICI	SOSTANZE MODIFICATRICI DEI LIPIDI, NON ASSOCIATE	ANTIGOTTOSI
M	Italiana	68	175	Pensionato	YES			NO	NO	YES	NO	YES	NO	NO	YES	neg	#NULL!	neg	850	40.7	952	45.5	200	#NULL!	YES	38740	kivexa	3	efavirenz				1	0	1	0	0	0	0	ACE INIBITORI NON ASSOCIATI
M	Italiana	48	170	Pensionato	NO	YES	NO	YES	NO	NO	NO	YES	NO	NO	NO	neg	#NULL!	neg	549	33.5	448	27.3	52	#NULL!	YES	36172	dolutegravir	2	atazanavir				0	0	0	1	0	1	0	ACE INIBITORI NON ASSOCIATI	VITAMINE A E D, COMPRESE LE LORO ASSOCIAZIONI
M	Italiana	67	181	Pensionato	YES		NO	NO	NO	YES	YES	YES	NO	NO	NO	neg	#NULL!	neg	531	20.7	#NULL!	#NULL!	62	#NULL!	YES	35416	kivexa	3	efavirenz				1	0	1	0	0	0	0	ACE INIBITORI NON ASSOCIATI	IPOGLICEMIZZANTI, ESCLUSE LE INSULINE	VITAMINE A E D, COMPRESE LE LORO ASSOCIAZIONI	ANTITROMBOTICI	SOSTANZE MODIFICATRICI DEI LIPIDI, NON ASSOCIATE
M	Italiana	72	175	Lavoratore	NO	NO	NO	NO	YES	YES	NO	YES	YES	NO	NO	neg	#NULL!	pos	627	20.8	1388	46	9	#NULL!	YES	36360	kivexa	3	nevirapina				1	0	1	0	0	0	0	ANTAGONISTI DELL'ANGIOTENSINA II, NON ASSOCIATI	ANTITROMBOTICI	VITAMINE A E D, COMPRESE LE LORO ASSOCIAZIONI	SOSTANZE MODIFICATRICI DEI LIPIDI, NON ASSOCIATE	IPNOTICI E SEDATIVI
M	Italiana	90	#NULL!	Lavoratore	NO	NO	NO	NO	NO	NO	YES	YES	YES	NO	YES	pos	858174	neg	1333	46.7	#NULL!	#NULL!	34	#NULL!	YES	33114	raltegravir	2	atazanavir				0	0	0	1	0	1	0	DIURETICI AD AZIONE DIURETICA MINORE, ESCLUSE LE TIAZIDI	IPOGLICEMIZZANTI, ESCLUSE LE INSULINE	ANTITROMBOTICI	VITAMINA B12 ED ACIDO FOLICO
M	Italiana	85	173	Pensionato	YES	YES	NO	NO	YES	YES	NO	YES	YES	NO	NO	neg	#NULL!	neg	532	35.1	489	32.3	174	#NULL!	YES	40380	raltegravir	2	darunavir	ritonavir			0	0	0	1	1	1	0	ACE INIBITORI NON ASSOCIATI	ANTAGONISTI DELL'ANGIOTENSINA II, NON ASSOCIATI	ANTITROMBOTICI	SOSTANZE MODIFICATRICI DEI LIPIDI, NON ASSOCIATE	VITAMINE A E D, COMPRESE LE LORO ASSOCIAZIONI
M	Italiana	84	180	Disoccupato	NO	YES	YES	NO	NO	YES	NO	YES	NO	NO	NO	neg	#NULL!	neg	372	24.2	388	25.2	6	#NULL!	YES	38595	kivexa	3	nevirapina				1	0	1	0	0	0	0	SOSTANZE ANTIADRENERGICHE AD AZIONE PERIFERICA	ACE INIBITORI NON ASSOCIATI	ANTIEPILETTICI
M	malawi	100	170	Pensionato	NO	YES	NO	NO	NO	YES	NO	YES	NO	NO	NO	neg	#NULL!	neg	640	31.7	#NULL!	#NULL!	255	#NULL!	YES	36033	Combivir	3	fosamprenavir				1	0	0	1	0	0	0	ACE INIBITORI NON ASSOCIATI	ANTITROMBOTICI	VITAMINE A E D, COMPRESE LE LORO ASSOCIAZIONI	SOSTANZE MODIFICATRICI DEI LIPIDI, NON ASSOCIATE	FARMACI USATI NELL'IPERTROFIA PROSTATICA BENIGNA
M	Italiana	84	172	Pensionato	NO	NO	NO	NO	NO	NO	NO	YES	NO	NO	NO	neg	#NULL!	neg	759	24.6	#NULL!	#NULL!	318	#NULL!	YES	41180	raltegravir	2	Atazanavir	Ritonavir			0	0	0	1	1	1	0	BETABLOCCANTI	ANTAGONISTI DELL'ANGIOTENSINA II, ASSOCIAZIONI	VITAMINE A E D, COMPRESE LE LORO ASSOCIAZIONI	VITAMINA B12 ED ACIDO FOLICO
M	Italiana	66	170	Pensionato	NO	NO	NO	NO	NO	YES	NO	NO	NO	NO	NO	neg	#NULL!	neg	344	18.7	#NULL!	#NULL!	127	#NULL!	YES	41303	Truvada	3	darunavir	Ritonavir			1	1	0	1	1	0	0	SOSTANZE MODIFICATRICI DEI LIPIDI, NON ASSOCIATE	VITAMINE A E D, COMPRESE LE LORO ASSOCIAZIONI
M	Italiana	65	171	Lavoratore	NO	NO	YES	NO	NO	YES	NO	YES	NO	NO	YES	neg	#NULL!	neg	1480	53	#NULL!	#NULL!	105	#NULL!	YES	37180	lamivudina	2	nevirapina				1	0	1	0	0	0	0	BETABLOCCANTI	ACE INIBITORI, ASSOCIAZIONI	ANTITROMBOTICI	SOSTANZE MODIFICATRICI DEI LIPIDI, NON ASSOCIATE	CALCIO-ANTAGONISTI SELETTIVI CON PREVAL.EFFETTO VASCOLARE
M	Italiana	#NULL!	#NULL!	Pensionato			NO	NO	YES	YES	NO	NO	NO	NO	NO	neg	#NULL!	pos	409	18.2	#NULL!	#NULL!	40	#NULL!	YES	37131	atripla	3					1	1	1	0	0	0	0	BETABLOCCANTI	SOSTANZE MODIFICATRICI DEI LIPIDI, NON ASSOCIATE	ANTITROMBOTICI
M	Italiana	79	165	Lavoratore	NO	NO	NO	NO	NO	YES	NO	YES	NO	NO	NO	neg	#NULL!	neg	730	32.2	#NULL!	#NULL!	2	#NULL!	YES	36983	Emtricitabina	2	Atazanavir	Ritonavir			1	0	0	1	1	0	0	SOSTANZE MODIFICATRICI DEI LIPIDI, NON ASSOCIATE	ACE INIBITORI NON ASSOCIATI	VITAMINE A E D, COMPRESE LE LORO ASSOCIAZIONI
M	inglese	65	171	Pensionato	YES	NO	NO	NO	YES	NO	NO	NO	NO	NO	YES	neg	#NULL!	neg	437	21.6	#NULL!	#NULL!	31	#NULL!	YES	36619	Combivir	3	efavirenz				1	0	1	0	0	0	0	BETABLOCCANTI	ANTITROMBOTICI
M	Italiana	75	170	Pensionato	NO	YES	NO	NO	NO	NO	NO	NO	NO	NO	NO	neg	#NULL!	neg	630	24.5	#NULL!	#NULL!	66	#NULL!	YES	36809	kivexa	3	efavirenz				1	0	1	0	0	0	0	ANTITROMBOTICI
M	Italiana	74	170		YES	NO	NO	NO	NO	NO	NO	YES	NO	NO	NO	neg	#NULL!	neg	692	46.3	#NULL!	#NULL!	351	#NULL!	YES	35291	raltegravir	2	atazanavir	ritonavir			0	0	0	1	1	1	0	ACE INIBITORI NON ASSOCIATI	FARMACI USATI NELL'IPERTROFIA PROSTATICA BENIGNA	VITAMINE A E D, COMPRESE LE LORO ASSOCIAZIONI
M	giapponese	65.5	#NULL!	Pensionato	NO	YES	NO	NO	YES	NO	NO	NO	YES	NO	NO	neg	#NULL!	neg	440	22.5	#NULL!	#NULL!	13	#NULL!	YES	40925	truvada	3	raltegravir				1	1	0	0	0	1	0	VITAMINE A E D, COMPRESE LE LORO ASSOCIAZIONI	VITAMINA B12 ED ACIDO FOLICO
M	Italiana	64	173	Pensionato	NO	NO	YES	NO	YES	YES	NO	NO	NO	NO	YES	neg	#NULL!	neg	856	41.4	#NULL!	#NULL!	31	#NULL!	YES	32646	raltegravir	2	nevirapina				0	0	1	0	0	1	0	BETABLOCCANTI	CALCIO-ANTAGONISTI SELETTIVI CON EFFETTO CARDIACO DIRETTO	ANTITROMBOTICI	SOSTANZE MODIFICATRICI DEI LIPIDI, NON ASSOCIATE	ANTIARITMICI, CLASSE I E III
M	Italiana	68	170	Pensionato	NO	NO	NO	NO	NO	YES	NO	NO	NO	NO	NO	neg	#NULL!	neg	763	33.8	858	38	370	#NULL!	YES	38027	darunavir	2	ritonavir	lamivudina			1	0	0	1	1	0	0	SOSTANZE MODIFICATRICI DEI LIPIDI, NON ASSOCIATE	ANTIDEPRESSIVI	IPNOTICI E SEDATIVI	BETABLOCCANTI
M	Italiana	70	164		YES		YES	NO	NO	YES	YES	NO	NO	NO	NO	neg	#NULL!	neg	985	33.4	#NULL!	#NULL!	444	#NULL!	YES	41913	kivexa	3	darunavir	ritonavir			1	0	0	1	1	0	0	IPOGLICEMIZZANTI, ESCLUSE LE INSULINE	INSULINE ED ANALOGHI	INSULINE ED ANALOGHI
M	Italiana	65	167	Pensionato	NO	NO	NO	NO	NO	YES	NO	NO	NO	NO	NO	neg	#NULL!	neg	754	31.1	#NULL!	#NULL!	224	#NULL!	YES	34865	saquinavir	3	Atazanavir	nevirapina			0	0	1	1	0	0	0	SOSTANZE MODIFICATRICI DEI LIPIDI, NON ASSOCIATE
M	Italiana	80	178	Pensionato	NO		NO	NO	NO	YES	NO	NO	NO	NO	NO	neg	#NULL!	neg	999	40.5	#NULL!	#NULL!	423	#NULL!	YES	35906	kivexa	3	rilpivirina				1	0	1	0	0	0	0	VITAMINA B12 ED ACIDO FOLICO
M	Italiana	78	190	Lavoratore	NO	NO	NO	NO	NO	NO	NO	YES	NO	NO	NO	neg	#NULL!	neg	723	35	#NULL!	#NULL!	194	#NULL!	YES	36593	atripla	3					1	1	1	0	0	0	0	ACE INIBITORI NON ASSOCIATI	ANTITROMBOTICI	VITAMINE A E D, COMPRESE LE LORO ASSOCIAZIONI	VITAMINA B12 ED ACIDO FOLICO
M	Italiana	80	180	Lavoratore	NO	NO	NO	NO	NO	YES	NO	YES	NO	NO	NO	neg	#NULL!	neg	789	38	#NULL!	#NULL!	255	#NULL!	YES	37999	kivexa	3	Rilpivirina				1	0	1	0	0	0	0	ANTAGONISTI DELL'ANGIOTENSINA II, NON ASSOCIATI	ANTITROMBOTICI	VITAMINE A E D, COMPRESE LE LORO ASSOCIAZIONI	SOSTANZE MODIFICATRICI DEI LIPIDI, NON ASSOCIATE	SOSTANZE MODIFICATRICI DEI LIPIDI, NON ASSOCIATE
M	Italiana	90	170	Pensionato	NO	NO	NO	NO	NO	NO	NO	YES	NO	NO	NO	neg	#NULL!	neg	812	40.5	#NULL!	#NULL!	241	#NULL!	YES	36692	kivexa	3	atazanavir				1	0	0	1	0	0	0	ANTAGONISTI DELL'ANGIOTENSINA II, NON ASSOCIATI	ACE INIBITORI, ASSOCIAZIONI	ANTIGOTTOSI
M	Italiana	72.5	175	Pensionato	NO	NO	NO	NO	NO	YES	NO	YES	NO	NO	NO	neg	#NULL!	neg	589	34	#NULL!	#NULL!	143	#NULL!	YES	37498	kivexa	3	nevirapina				1	0	1	0	0	0	0	BETABLOCCANTI
M	Italiana	80	176	Lavoratore	YES	NO	NO	NO	NO	YES	NO	YES	NO	NO	NO	neg	#NULL!	neg	862	27	#NULL!	#NULL!	237	#NULL!	YES	38806	eviplera	3					0	0	1	0	0	0	0	ANTAGONISTI DELL'ANGIOTENSINA II, NON ASSOCIATI	ANTITROMBOTICI	SOSTANZE MODIFICATRICI DEI LIPIDI, NON ASSOCIATE	VITAMINA B12 ED ACIDO FOLICO
M	Italiana	70	#NULL!		NO	NO	NO	NO	NO	NO	YES	NO	NO	NO	NO	neg	#NULL!	neg	613	31	#NULL!	#NULL!	169	#NULL!	YES	35563	kivexa	3	raltegravir				1	0	0	0	0	1	0	IPOGLICEMIZZANTI, ESCLUSE LE INSULINE
M	Italiana	84	180	Pensionato	NO	NO	YES	NO	NO	YES	NO	YES	NO	NO	NO	neg	#NULL!	neg	292	14.3	1395	68	194	#NULL!	YES	36978	Truvada	3	atazanavir	ritonavir			1	1	0	1	1	0	0	SULFONAMIDI E TRIMETOPRIM
M	Italiana	78	182	Lavoratore	NO	NO	YES	NO	NO	YES	NO	YES	NO	NO	NO	neg	#NULL!	neg	592	35.4	#NULL!	#NULL!	58	#NULL!	YES	36818	kivexa	3	atazanavir				1	0	0	1	0	0	0	ACE INIBITORI NON ASSOCIATI
M	Italiana	82.5	172	Pensionato	NO	NO	YES	NO	NO	YES	YES	YES	NO	YES	NO	pos	171214	neg	583	28	#NULL!	#NULL!	166	#NULL!	YES	35101	atripla	3					1	1	1	0	0	0	0	ANTAGONISTI DELL'ANGIOTENSINA II, ASSOCIAZIONI	ANTINFIAMMATORI	VITAMINE A E D, COMPRESE LE LORO ASSOCIAZIONI	SOSTANZE MODIFICATRICI DEI LIPIDI, NON ASSOCIATE
M	Italiana	79	175	Pensionato	NO	NO	NO	YES	YES	NO	YES	NO	NO	NO	NO	neg	#NULL!	pos	554	24.5	1182	52.3	304	#NULL!	YES	33732	kivexa	3	nevirapina				1	0	1	0	0	0	0	IPOGLICEMIZZANTI, ESCLUSE LE INSULINE	IPOGLICEMIZZANTI, ESCLUSE LE INSULINE	VITAMINE A E D, COMPRESE LE LORO ASSOCIAZIONI
M	Italiana	80	169	Lavoratore	NO	NO	NO	NO	NO	YES	NO	NO	NO	NO	NO	neg	#NULL!	neg	677	30.6	#NULL!	#NULL!	8	#NULL!	YES	36346	kivexa	3	efavirenz				1	0	1	0	0	0	0	SOSTANZE MODIFICATRICI DEI LIPIDI, NON ASSOCIATE
M	Italiana	80	168	Lavoratore	NO	NO	NO	YES	NO	YES	YES	YES	YES	NO	NO	neg	#NULL!	neg	822	33.7	#NULL!	#NULL!	207	137	NO	36306	kivexa	3	darunavir	ritonavir			1	0	0	1	1	0	0	ACE INIBITORI, ASSOCIAZIONI	IPOGLICEMIZZANTI, ESCLUSE LE INSULINE	ANTITROMBOTICI	SOSTANZE MODIFICATRICI DEI LIPIDI, NON ASSOCIATE	VITAMINE A E D, COMPRESE LE LORO ASSOCIAZIONI
M	Italiana	90	179	Lavoratore	YES	YES	NO	NO	NO	YES	YES	YES	NO	NO	NO	neg	#NULL!	neg	778	34.7	#NULL!	#NULL!	435	#NULL!	YES	35566	lamivudina	3	efavirenz	didanosina			1	0	1	0	0	0	0	ACE INIBITORI NON ASSOCIATI	IPOGLICEMIZZANTI, ESCLUSE LE INSULINE	SOSTANZE MODIFICATRICI DEI LIPIDI, NON ASSOCIATE	ANTIEPILETTICI
M	Italiana	65	175	Lavoratore	NO	YES	NO	NO	NO	YES	NO	NO	NO	NO	NO	neg	#NULL!	neg	690	35.4	#NULL!	#NULL!	344	#NULL!	YES	35851	kivexa	3	efavirenz				1	0	1	0	0	0	0	ANTIULCERA PEPTICA E MALATTIA DA REFLUSSO GASTROESOF.	SOSTANZE MODIFICATRICI DEI LIPIDI, NON ASSOCIATE	FARMACI USATI NELL'IPERTROFIA PROSTATICA BENIGNA
M	Italiana	64	170	Lavoratore	NO	NO	NO	NO	NO	YES	NO	YES	NO	NO	NO	neg	#NULL!	neg	836	27.6	#NULL!	#NULL!	6	#NULL!	YES	33191	atazanavir	2	raltegravir				0	0	0	1	0	1	0	BETABLOCCANTI	ANTITROMBOTICI	ACE INIBITORI NON ASSOCIATI
M	Italiana	76	172	Pensionato	NO	NO	NO	NO	NO	NO	NO	YES	NO	NO	NO	neg	#NULL!	neg	403	12	#NULL!	#NULL!	48	#NULL!	YES	41471	kivexa	3	darunavir	ritonavir			1	0	0	1	1	0	0	BETABLOCCANTI	ANTIDEPRESSIVI	ANTIDEPRESSIVI	IPNOTICI E SEDATIVI
M	Italiana	59	174	Pensionato	NO	NO	NO	NO	NO	NO	YES	YES	YES	NO	YES	neg	#NULL!	neg	739	54.9	#NULL!	#NULL!	346	#NULL!	YES	41262	raltegravir	2	darunavir	ritonavir			0	0	0	1	1	1	0	ANTAGONISTI DELL'ANGIOTENSINA II, NON ASSOCIATI	IPOGLICEMIZZANTI, ESCLUSE LE INSULINE	ANTIULCERA PEPTICA E MALATTIA DA REFLUSSO GASTROESOF.	DIURETICI DELL'ANSA	ALTRI FARM. PER DISTURBI OSTRUTTIVI VIE RESPIR. PER AEROSOL
M	Italiana	78	178	Pensionato	NO	NO	NO	NO	NO	YES	YES	NO	YES	NO	NO	neg	#NULL!	neg	489	35.2	615	44.2	16	#NULL!	YES	33793	eviplera	3					0	0	1	0	0	0	0	BETABLOCCANTI	IPOGLICEMIZZANTI, ESCLUSE LE INSULINE	ANTITROMBOTICI	SOSTANZE MODIFICATRICI DEI LIPIDI, NON ASSOCIATE
M	Italiana	80	183	Pensionato	NO	NO	NO	NO	NO	YES	NO	YES	NO	NO	NO	neg	#NULL!	neg	733	41.6	#NULL!	#NULL!	287	#NULL!	YES	41337	kivexa	3	atazanavir				1	0	0	1	0	0	0	ANTAGONISTI DELL'ANGIOTENSINA II, ASSOCIAZIONI	SOSTANZE MODIFICATRICI DEI LIPIDI, NON ASSOCIATE
M	Italiana	71.2	160	Pensionato	NO	NO	NO	NO	NO	YES	YES	YES	YES	NO	YES	neg	#NULL!	neg	640	28.8	#NULL!	#NULL!	385	#NULL!	YES	40235	raltegravir	2	atazanavir	ritonavir			0	0	0	1	1	1	0	ACE INIBITORI NON ASSOCIATI	IPOGLICEMIZZANTI, ESCLUSE LE INSULINE	ANTIEPILETTICI
M	Italiana	70	170	Pensionato	NO	YES	NO	NO	YES	YES	NO	YES	NO	NO	NO	neg	#NULL!	neg	788	40.2	358	24.6	465	#NULL!	YES	34675	Truvada	3	nevirapina				1	1	1	0	0	0	0	ANTAGONISTI DELL'ANGIOTENSINA II, ASSOCIAZIONI	ANTITROMBOTICI	SOSTANZE MODIFICATRICI DEI LIPIDI, NON ASSOCIATE	ANTIULCERA PEPTICA E MALATTIA DA REFLUSSO GASTROESOF.	ANTIDEPRESSIVI
M	Italiana	68	180	Pensionato	YES	NO	NO	NO	YES	NO	NO	NO	NO	NO	NO	pos	45057	neg	475	17.8	1559	58.5	212	#NULL!	YES	36760	atripla	3					1	1	1	0	0	0	0	ANTITROMBOTICI
M	Italiana	55	167	Pensionato	YES	NO	NO	NO	NO	NO	NO	NO	NO	YES	NO	pos	0	neg	420	41.6	#NULL!	#NULL!	98	#NULL!	YES	35886	Truvada	3	atazanavir	ritonavir			1	1	0	1	1	0	0	BETABLOCCANTI
M	Italiana	63	170	Lavoratore	NO	NO	NO	YES	NO	YES	NO	YES	YES	NO	NO	neg	#NULL!	neg	527	34.2	#NULL!	#NULL!	185	#NULL!	YES	35402	kivexa	3	fosamprenavir	ritonavir			1	0	0	1	1	0	0	SOSTANZE MODIFICATRICI DEI LIPIDI, NON ASSOCIATE	ACE INIBITORI NON ASSOCIATI	FARMACI CHE AGISCONO SU STRUTTURA OSSEA E MINERALIZZAZIONE
M	Italiana	87	165	Lavoratore	YES	NO	NO	NO	NO	YES	YES	YES	NO	YES	NO	neg	#NULL!	neg	293	16.3	#NULL!	#NULL!	280	#NULL!	YES	38687	darunavir	2	ritonavir	lamivudina			1	0	0	1	1	0	0	ACE INIBITORI NON ASSOCIATI	IPOGLICEMIZZANTI, ESCLUSE LE INSULINE	IPOGLICEMIZZANTI, ESCLUSE LE INSULINE	SOSTANZE MODIFICATRICI DEI LIPIDI, NON ASSOCIATE
M	Italiana	74	164	Pensionato	YES	YES	NO	NO	YES	YES	NO	YES	NO	NO	YES	neg	#NULL!	neg	569	34	#NULL!	#NULL!	338	#NULL!	YES	34165	Truvada	3	atazanavir	ritonavir			1	1	0	1	1	0	0	BETABLOCCANTI	ANTITROMBOTICI	VITAMINE A E D, COMPRESE LE LORO ASSOCIAZIONI	SOSTANZE MODIFICATRICI DEI LIPIDI, NON ASSOCIATE
M	Italiana	80	160	Pensionato	NO	YES	NO	NO	YES	YES	NO	YES	NO	NO	NO	neg	#NULL!	neg	968	37.8	#NULL!	#NULL!	191	#NULL!	YES	34957	Truvada	3	darunavir	ritonavir			1	1	0	1	1	0	0	CALCIO-ANTAGONISTI SELETTIVI CON PREVAL.EFFETTO VASCOLARE	BETABLOCCANTI	SOSTANZE MODIFICATRICI DEI LIPIDI, NON ASSOCIATE	ANTITROMBOTICI	ANTIULCERA PEPTICA E MALATTIA DA REFLUSSO GASTROESOF.
M	Italiana	70	162	Pensionato	NO	NO	NO	NO	NO	YES	NO	NO	NO	NO	NO	neg	#NULL!	neg	477	38.3	#NULL!	#NULL!	25	#NULL!	YES	35096	atripla	3					1	1	1	0	0	0	0	VITAMINE A E D, COMPRESE LE LORO ASSOCIAZIONI	VITAMINA B12 ED ACIDO FOLICO	VITAMINA B12 ED ACIDO FOLICO	FARMACI ANTIINFIAMMATORI ED ANTIREUMATICI NON STEROIDEI
M	Italiana	68	175	Pensionato	NO	NO	YES	YES	YES	NO	NO	YES	NO	NO	NO	neg	#NULL!	neg	302	25.5	#NULL!	#NULL!	2.5	#NULL!	YES	34380	raltegravir	2	Atazanavir				0	0	0	1	0	1	0	BETABLOCCANTI	ANTIULCERA PEPTICA E MALATTIA DA REFLUSSO GASTROESOF.	VITAMINE A E D, COMPRESE LE LORO ASSOCIAZIONI	ACE INIBITORI NON ASSOCIATI	ANTITROMBOTICI
M	Italiana	140	173	Disoccupato	NO	YES	NO	NO	YES	NO	YES	YES	NO	NO	NO	neg	#NULL!	neg	505	20.4	1377	55.6	30	#NULL!	YES	34450	atazanavir	1	Ritonavir				0	0	0	1	1	0	0	ANTAGONISTI DELL'ANGIOTENSINA II, ASSOCIAZIONI	IPOGLICEMIZZANTI, ESCLUSE LE INSULINE	ANTITROMBOTICI
M	Italiana	80	170	Pensionato	NO	NO	YES	NO	YES	YES	NO	YES	NO	NO	NO	neg	#NULL!	neg	666	21.8	#NULL!	#NULL!	363	#NULL!	YES	35056	darunavir	2	ritonavir	raltegravir			0	0	0	1	1	1	0	BETABLOCCANTI	ANTITROMBOTICI	ANTIULCERA PEPTICA E MALATTIA DA REFLUSSO GASTROESOF.	ANTAGONISTI DELL'ANGIOTENSINA II, ASSOCIAZIONI	SOSTANZE MODIFICATRICI DEI LIPIDI, NON ASSOCIATE
M	Italiana	65	169	Lavoratore	NO	NO	NO	NO	NO	NO	YES	YES	YES	NO	NO	neg	#NULL!	neg	278	10.2	#NULL!	#NULL!	4	#NULL!	YES	37896	Truvada	3	fosamprenavir				1	1	0	1	0	0	0	ANTAGONISTI DELL'ANGIOTENSINA II, ASSOCIAZIONI	IPOGLICEMIZZANTI, ESCLUSE LE INSULINE
M	Italiana	78	174	Pensionato	NO	NO	NO	YES	YES	NO	YES	NO	NO	NO	NO	neg	#NULL!	neg	527	29.1	606	33.5	204	#NULL!	YES	35431	kivexa	3	Atazanavir				1	0	0	1	0	0	0	VITAMINE A E D, COMPRESE LE LORO ASSOCIAZIONI	IPOGLICEMIZZANTI, ESCLUSE LE INSULINE	FARMACI CHE AGISCONO SU STRUTTURA OSSEA E MINERALIZZAZIONE
M	Italiana	76	173	Lavoratore	NO	NO	NO	YES	NO	NO	YES	NO	NO	NO	NO	neg	#NULL!	neg	675	35.8	700	37	#NULL!	#NULL!	YES	35231	Lamivudina	2	Atazanavir	Ritonavir			1	0	0	1	1	0	0	VITAMINE A E D, COMPRESE LE LORO ASSOCIAZIONI	IPOGLICEMIZZANTI, ESCLUSE LE INSULINE
M	Italiana	70	160	Pensionato	NO	YES	YES	NO	YES	YES	YES	YES	NO	NO	YES	neg	#NULL!	neg	609	27.7	#NULL!	#NULL!	194	#NULL!	YES	36845	Dolutegravir	2	Darunavir	Ritonavir			0	0	0	1	1	1	0	ANTITROMBOTICI	IPOGLICEMIZZANTI, ESCLUSE LE INSULINE	ANTITROMBOTICI	ANTIGOTTOSI	INSULINE ED ANALOGHI
M	Italiana	88	173	Pensionato	NO	YES	NO	NO	NO	NO	NO	YES	NO	NO	NO	neg	#NULL!	neg	1249	33.5	1427	38	308	#NULL!	YES	38860	kivexa	3	Atazanavir				1	0	0	1	0	0	0	VITAMINE A E D, COMPRESE LE LORO ASSOCIAZIONI
M	Italiana	65	176	Lavoratore	NO	NO	YES	NO	NO	YES	NO	NO	NO	NO	YES	neg	#NULL!	neg	549	27.3	#NULL!	#NULL!	303	#NULL!	YES	40591	Eviplera	3					0	0	1	0	0	0	0	SOSTANZE MODIFICATRICI DEI LIPIDI, NON ASSOCIATE	ANTITROMBOTICI
M	Italiana	85	178	Lavoratore	NO	NO	NO	NO	NO	YES	NO	YES	NO	NO	NO	neg	#NULL!	neg	753	26.1	#NULL!	#NULL!	20	61	NO	38982	kivexa	3	nevirapina				1	0	1	0	0	0	0	ANTAGONISTI DELL'ANGIOTENSINA II, ASSOCIAZIONI	SOSTANZE MODIFICATRICI DEI LIPIDI, NON ASSOCIATE	ANTIULCERA PEPTICA E MALATTIA DA REFLUSSO GASTROESOF.
M	Italiana	80	173	Pensionato	NO	NO	NO	NO	NO	YES	NO	YES	NO	YES	NO	neg	#NULL!	neg	544	19.7	#NULL!	#NULL!	217	#NULL!	YES	38049	kivexa	3	nevirapina				1	0	1	0	0	0	0	CALCIO-ANTAGONISTI SELETTIVI CON PREVAL.EFFETTO VASCOLARE		VITAMINE A E D, COMPRESE LE LORO ASSOCIAZIONI
M	Italiana	72	#NULL!	Pensionato	YES	NO	NO	YES	YES	NO	NO	YES	NO	NO	NO	neg	#NULL!	neg	483	33.1	#NULL!	#NULL!	11	#NULL!	YES	33878	atripla	3					1	1	1	0	0	0	0	ANTAGONISTI DELL'ANGIOTENSINA II, ASSOCIAZIONI	ANTITROMBOTICI	VITAMINE A E D, COMPRESE LE LORO ASSOCIAZIONI
M	Italiana	66	170	Pensionato	NO	NO	NO	NO	NO	NO	YES	NO	NO	NO	NO	neg	#NULL!	neg	660	31	746	38.18	463	#NULL!	YES	35724	Truvada	3	Atazanavir	ritonavir			1	1	0	1	1	0	0	IPOGLICEMIZZANTI, ESCLUSE LE INSULINE
M	Italiana	85.9	180	Disoccupato	YES	YES	NO	YES	NO	YES	NO	YES	NO	NO	NO	neg	#NULL!	neg	970	39.3	#NULL!	#NULL!	433	#NULL!	YES	39447	lamivudina	2	darunavir	ritonavir			1	0	0	1	1	0	0	ACE INIBITORI NON ASSOCIATI	ANTITROMBOTICI	VITAMINE A E D, COMPRESE LE LORO ASSOCIAZIONI	BETABLOCCANTI E TIAZIDI	SOSTANZE MODIFICATRICI DEI LIPIDI, NON ASSOCIATE
M	Italiana	75	#NULL!	Pensionato	YES	YES	NO	YES	NO	YES	YES	NO	NO	NO	NO	neg	#NULL!	neg	1093	44.4	#NULL!	#NULL!	563	#NULL!	YES	35460	Darunavir	2	Ritonavir	Maraviroc			0	0	0	1	1	0	1	ANTIGOTTOSI	IPOGLICEMIZZANTI, ESCLUSE LE INSULINE	VITAMINE A E D, COMPRESE LE LORO ASSOCIAZIONI
M	Italiana	78	#NULL!	Pensionato	NO	YES	NO	NO	YES	NO	YES	YES	NO	NO	NO	neg	#NULL!	neg	392	20	#NULL!	#NULL!	262	62	NO	41612	Truvada	3	raltegravir				1	1	0	0	0	1	0	BETABLOCCANTI	ANTIGOTTOSI	ANTAGONISTI DELL'ANGIOTENSINA II, ASSOCIAZIONI	GLICOSIDI CARDIACI	ANTITROMBOTICI
M	Italiana	65	170	Pensionato	NO	YES	YES	NO	NO	YES	NO	YES	NO	NO	YES	neg	#NULL!	neg	674	25.5	#NULL!	#NULL!	170	#NULL!	YES	36223	kivexa	3	nevirapina				1	0	1	0	0	0	0	ACE INIBITORI NON ASSOCIATI	ADRENERGICI PER AEROSOL	VITAMINE A E D, COMPRESE LE LORO ASSOCIAZIONI	CALCIO-ANTAGONISTI SELETTIVI CON PREVAL.EFFETTO VASCOLARE
M	Italiana	85.5	173	Pensionato	NO	YES	NO	NO	YES	YES	NO	NO	NO	NO	NO	pos	0	neg	694	28	#NULL!	#NULL!	251	#NULL!	YES	35172	tenofovir	3	darunavir	ritonavir	maraviroc		0	1	0	1	1	0	1	DIURETICI DELL'ANSA	ANTITROMBOTICI	SOSTANZE MODIFICATRICI DEI LIPIDI, NON ASSOCIATE	BETABLOCCANTI	STIMOLANTI CARDIACI, ESCLUSI I GLICOSIDI CARDIACI
M	Italiana	53	170	Pensionato	NO		NO	YES	NO	YES	YES	NO	YES	NO	NO	neg	#NULL!	neg	733	43.4	464	27.4	368	#NULL!	YES	35596	efavirenz	2	atazanavir	ritonavir			0	0	1	1	1	0	0	VITAMINE A E D, COMPRESE LE LORO ASSOCIAZIONI
M	Italiana	60	170	Pensionato	NO	NO	NO	NO	NO	YES	NO	NO	NO	NO	NO	neg	#NULL!	neg	277	24.8	#NULL!	#NULL!	68	#NULL!	YES	35174	kivexa	3	atazanavir				1	0	0	1	0	0	0	ANTITROMBOTICI	ANTINFIAMMATORI
M	Italiana	80	172	Pensionato	NO		NO	NO	NO	YES	YES	NO	NO	NO	NO	neg	#NULL!	neg	641	26.5	1259	52	274	#NULL!	YES	34653	truvada	3	raltegravir				1	1	0	0	0	1	0	IPOGLICEMIZZANTI, ESCLUSE LE INSULINE	ANTIEPILETTICI	FARMACI USATI NELL'IPERTROFIA PROSTATICA BENIGNA	VITAMINA B1, SOLA O IN ASSOCIAZIONE CON VIT B6 E VIT B12
M	Italiana	83	170	Pensionato	NO	NO	NO	YES	NO	YES	YES	YES	YES	NO	NO	neg	#NULL!	pos	744	25.8	1363	47.7	80	#NULL!	YES	39093	kivexa	3	atazanavir				1	0	0	1	0	0	0	ANTAGONISTI DELL'ANGIOTENSINA II, NON ASSOCIATI	IPOGLICEMIZZANTI, ESCLUSE LE INSULINE	IPOGLICEMIZZANTI, ESCLUSE LE INSULINE	SOSTANZE MODIFICATRICI DEI LIPIDI, NON ASSOCIATE
M	Italiana	79	161	Disoccupato	NO		NO	NO	YES	YES	NO	NO	NO	NO	NO	neg	#NULL!	neg	738	29.9	#NULL!	#NULL!	274	#NULL!	YES	35231	raltegravir	2	atazanavir	ritonavir			0	0	0	1	1	1	0	ANTITROMBOTICI	SOSTANZE MODIFICATRICI DEI LIPIDI, NON ASSOCIATE	VITAMINE A E D, COMPRESE LE LORO ASSOCIAZIONI	FARMACI USATI NELL'IPERTROFIA PROSTATICA BENIGNA
M	Italiana	67	168	Pensionato	NO		YES	NO	NO	YES	NO	YES	YES	NO	NO	neg	#NULL!	neg	253	11.9	#NULL!	#NULL!	228	#NULL!	YES	35626	raltegravir	2	Lopinavir/Ritonavir				0	0	0	1	1	1	0	CALCIO-ANTAGONISTI SELETTIVI CON PREVAL.EFFETTO VASCOLARE	ANTITROMBOTICI	ANTIULCERA PEPTICA E MALATTIA DA REFLUSSO GASTROESOF.	ACE INIBITORI, ASSOCIAZIONI
M	Italiana	80	167	Lavoratore	YES	NO	NO	NO	NO	YES	NO	YES	NO	NO	NO	neg	#NULL!	pos	436	56	331	42	284	25	NO	36996	Atripla	3					1	1	1	0	0	0	0	SOSTANZE MODIFICATRICI DEI LIPIDI, NON ASSOCIATE
M	Italiana	78	178	Lavoratore	NO	YES	NO	NO	NO	NO	YES	YES	YES	NO	NO	neg	#NULL!	neg	54	7	659	88	15	0	YES	41912	Truvada	3	Raltegravir				1	1	0	0	0	1	0	FARMACI USATI NELL'IPERTROFIA PROSTATICA BENIGNA	ANTIULCERA PEPTICA E MALATTIA DA REFLUSSO GASTROESOF.	CALCIO-ANTAGONISTI SELETTIVI CON PREVAL.EFFETTO VASCOLARE	IPOGLICEMIZZANTI, ESCLUSE LE INSULINE	ANTAGONISTI DELL'ANGIOTENSINA II, NON ASSOCIATI
M	Italiana	49	170	Pensionato	NO	YES	NO	NO	NO	YES	YES	NO	NO	NO	NO	neg	#NULL!	neg	887	47	977	51	310	0	YES	34015	Darunavir	3	Etravirina	Raltegravir	Ritonavir		0	0	1	1	1	1	0	IPOGLICEMIZZANTI, ESCLUSE LE INSULINE	SOSTANZE MODIFICATRICI DEI LIPIDI, NON ASSOCIATE	IPOGLICEMIZZANTI, ESCLUSE LE INSULINE	FARMACI USATI NELL'IPERTROFIA PROSTATICA BENIGNA	VITAMINE A E D, COMPRESE LE LORO ASSOCIAZIONI
M	Italiana	78	168	Pensionato	NO	YES	NO	NO	YES	NO	NO	NO	YES	NO	NO	pos	#NULL!	neg	481	26	1351	73	27	78	NO	38169	Truvada	3	Raltegravir				1	1	0	0	0	1	0	ANTITROMBOTICI	ANTIULCERA PEPTICA E MALATTIA DA REFLUSSO GASTROESOF.
M	Italiana	89	172	Lavoratore	NO	NO	NO	NO	YES	YES	NO	YES	NO	NO	NO	neg	#NULL!	neg	623	43	820	57	76	20	NO	39996	Truvada	3	Raltegravir				1	1	0	0	0	1	0	ACE INIBITORI NON ASSOCIATI	ANTITROMBOTICI	CALCIO-ANTAGONISTI SELETTIVI CON PREVAL.EFFETTO VASCOLARE	SOSTANZE MODIFICATRICI DEI LIPIDI, NON ASSOCIATE	BETABLOCCANTI	ANTITROMBOTICI
M	Italiana	101	166	Pensionato	NO	YES	YES	NO	YES	YES	NO	YES	NO	NO	NO	neg	#NULL!	neg	588	42	769	55	372	0	YES	35493	Darunavir	3	Ritonavir	Raltegravir	Nevirapina		0	0	1	1	1	1	0	SOSTANZE MODIFICATRICI DEI LIPIDI, NON ASSOCIATE	ANTIGOTTOSI	ANTITROMBOTICI	BETABLOCCANTI	ANTAGONISTI DELL'ANGIOTENSINA II, ASSOCIAZIONI	CALCIO-ANTAGONISTI SELETTIVI CON PREVAL.EFFETTO VASCOLARE
M	Italiana	75	163	Pensionato	NO	YES	NO	NO	NO	YES	YES	YES	NO	NO	NO	neg	#NULL!	neg	594	59	330	33	350	0	YES	37928	Kivexa	3	Efavirenz				1	0	1	0	0	0	0	ASSOCIAZIONI DI ANTIIPERTENSIVI DEL GRUPPO ATC C02	BETABLOCCANTI	SOSTANZE MODIFICATRICI DEI LIPIDI, NON ASSOCIATE	FARMACI RISPARMIATORI DI POTASSIO	SOSTANZE ANTIADRENERGICHE AD AZIONE PERIFERICA	ANTITROMBOTICI
M	Italiana	74	167	Pensionato	NO	NO	YES	NO	YES	YES	NO	YES	NO	NO	NO	neg	#NULL!	neg	678	52	565	44	327	0	YES	38296	Kivexa	3	Nevirapina				1	0	1	0	0	0	0	ANTIULCERA PEPTICA E MALATTIA DA REFLUSSO GASTROESOF.	PREPARATI TIROIDEI	BETABLOCCANTI	ANTITROMBOTICI	SOSTANZE MODIFICATRICI DEI LIPIDI, NON ASSOCIATE	FARMACI USATI NELL'IPERTROFIA PROSTATICA BENIGNA
M	Australiana	81	166	Lavoratore	NO	YES	NO	NO	NO	YES	NO	YES	NO	NO	NO	neg	#NULL!	neg	721	48	767	51	74	20	NO	35200	Etravirina	2	Darunavir	Ritonavir			0	0	1	1	1	0	0	ACE INIBITORI NON ASSOCIATI	ANTITROMBOTICI	SOSTANZE MODIFICATRICI DEI LIPIDI, NON ASSOCIATE	DIURETICI DELL'ANSA
M	Italiana	74	175	Pensionato	YES	YES	NO	YES	NO	YES	NO	YES	NO	NO	NO		#NULL!		739	57	532	41	636	0	YES	36351	Truvada	3	Nevirapina				1	1	1	0	0	0	0	VITAMINA B12 ED ACIDO FOLICO	ANTITROMBOTICI	FARMACI USATI NELL'IPERTROFIA PROSTATICA BENIGNA	VITAMINE A E D, COMPRESE LE LORO ASSOCIAZIONI
M	Italiana	69	169	Disoccupato	YES	YES	NO	NO	NO	YES	YES	NO	NO	NO	NO	neg	#NULL!	neg	625	37	1062	63	120	20	NO	32398	Lopinavir/Ritonavir	1					0	0	0	1	1	0	0	ANTITROMBOTICI	ANTIULCERA PEPTICA E MALATTIA DA REFLUSSO GASTROESOF.	IPOGLICEMIZZANTI, ESCLUSE LE INSULINE	SOSTANZE MODIFICATRICI DEI LIPIDI, NON ASSOCIATE	IPOGLICEMIZZANTI, ESCLUSE LE INSULINE
M	Italiana	80	175	Pensionato	NO	YES	NO	NO	NO	YES	NO	YES	NO	NO	NO	neg	#NULL!	neg	620	50	632	51	190	20	NO	35353	Kivexa	3	Nevirapina				1	0	1	0	0	0	0	CALCIO-ANTAGONISTI SELETTIVI CON PREVAL.EFFETTO VASCOLARE	ANTAGONISTI DELL'ANGIOTENSINA II, NON ASSOCIATI
M	Italiana	82	169	Pensionato	NO	YES	NO	NO	NO	NO	YES	YES	NO	NO	NO	neg	#NULL!	pos	433	42	578	56	2	0	YES	36535	Lamivudina	3	Tenofovir	Raltegravir			1	1	0	0	0	1	0	FARMACI USATI NELL'IPERTROFIA PROSTATICA BENIGNA	IPOGLICEMIZZANTI, ESCLUSE LE INSULINE	ACE INIBITORI NON ASSOCIATI
M	Italiana	68	168	Disoccupato	NO	YES	YES	YES	NO	YES	NO	YES	NO	NO	NO	neg	#NULL!	neg	288	30	685	70	138	20	NO	35925	Lamivudina	3	Raltegravir	Darunavir	Ritonavir		1	0	0	1	1	1	0	VASODILATATORI USATI NELLE MALATTIE CARDIACHE	BETABLOCCANTI	VITAMINE A E D, COMPRESE LE LORO ASSOCIAZIONI
M	Italiana	67	164	Lavoratore	NO	NO	NO	NO	NO	NO	NO	NO	NO	NO	NO	neg	#NULL!	neg	856	46	966	52	214	37	NO	36650	Atripla	3					1	1	1	0	0	0	0	ANTITROMBOTICI
M	Italiana	66.5	156	Lavoratore	NO	NO	NO	NO	NO	YES	YES	YES	NO	NO	NO	neg	#NULL!	neg	557	53	486	46	202	0	YES	38398	Kivexa	3	Efavirenz				1	0	1	0	0	0	0	ANTITROMBOTICI	SOSTANZE MODIFICATRICI DEI LIPIDI, NON ASSOCIATE	FARMACI USATI NELL'IPERTROFIA PROSTATICA BENIGNA	VITAMINE A E D, COMPRESE LE LORO ASSOCIAZIONI
M	Italiana	78	173	Lavoratore	NO	YES	NO	NO	YES	YES	YES	YES	NO	NO	NO	neg	#NULL!	neg	784	51	777	51	103	0	YES	38584	Kivexa	3	Atazanavir	Ritonavir			1	0	0	1	1	0	0	IPOGLICEMIZZANTI, ESCLUSE LE INSULINE	ANTITROMBOTICI	SOSTANZE MODIFICATRICI DEI LIPIDI, NON ASSOCIATE	ACE INIBITORI NON ASSOCIATI	BETABLOCCANTI	CALCIO-ANTAGONISTI SELETTIVI CON PREVAL.EFFETTO VASCOLARE	ANTIULCERA PEPTICA E MALATTIA DA REFLUSSO GASTROESOF.	ANTITROMBOTICI	CALCIO-ANTAGONISTI SELETTIVI CON PREVAL.EFFETTO VASCOLARE
M	Italiana	90	175	Lavoratore	YES	YES	NO	NO	NO	YES	NO	YES	NO	NO	NO	neg	#NULL!	neg	729	56	568	44	496	0	YES	40678	Truvada	3	Nevirapina				1	1	1	0	0	0	0	ANTITROMBOTICI
M	Italiana	60	164	Pensionato	YES	YES	NO	NO	NO	NO	YES	YES	YES	NO	NO		#NULL!		752	46	915	55	#NULL!	20	NO	34926	Atripla	3					1	1	1	0	0	0	0	ACE INIBITORI NON ASSOCIATI	IPOGLICEMIZZANTI, ESCLUSE LE INSULINE
M	Italiana	72	162	Pensionato	NO	YES	NO	NO	YES	NO	NO	YES	YES	NO	NO	neg	#NULL!	pos	424	30	984	70	84	0	YES	35065	Atripla	3					1	1	1	0	0	0	0	BETABLOCCANTI	ANTITROMBOTICI	ANTITROMBOTICI	BETABLOCCANTI	SOSTANZE MODIFICATRICI DEI LIPIDI, NON ASSOCIATE	ACE INIBITORI NON ASSOCIATI	FARMACI RISPARMIATORI DI POTASSIO	ANTIARITMICI, CLASSE I E III	ANTITROMBOTICI	VITAMINE A E D, COMPRESE LE LORO ASSOCIAZIONI
M	Italiana	70	164	Lavoratore	NO	NO	NO	NO	NO	NO	NO	YES	NO	NO	NO	neg	#NULL!	neg	639	52	586	47	364	0	YES	36526	Atripla	3					1	1	1	0	0	0	0	SOSTANZE MODIFICATRICI DEI LIPIDI, NON ASSOCIATE	ACE INIBITORI, ASSOCIAZIONI	VITAMINA B12 ED ACIDO FOLICO
M	Italiana	60	163	Pensionato	NO	YES	YES	NO	YES	YES	NO	YES	NO	NO	NO		#NULL!		689	40	1003	59	196	20	NO	35065	Raltegravir	2	Etravirina				0	0	1	0	0	1	0	SOSTANZE MODIFICATRICI DEI LIPIDI, NON ASSOCIATE	ANTIULCERA PEPTICA E MALATTIA DA REFLUSSO GASTROESOF.	ANTITROMBOTICI	CALCIO-ANTAGONISTI SELETTIVI CON PREVAL.EFFETTO VASCOLARE	VITAMINE A E D, COMPRESE LE LORO ASSOCIAZIONI	ANTIPSICOTICI	ANSIOLITICI
M	Italiana	59	156	Lavoratore	NO	NO	NO	NO	NO	NO	NO	NO	NO	NO	NO	pos	#NULL!	neg	354	39	535	59	82	0	YES	37247	Atripla	3					1	1	1	0	0	0	0	VITAMINE A E D, COMPRESE LE LORO ASSOCIAZIONI
M	Italiana	#NULL!	#NULL!	Pensionato	YES		NO	YES	NO	NO	NO	YES	NO	NO	YES	neg	#NULL!	neg	529	29	894	49.4	#NULL!	0	YES	35574	Lamivudina	2	Atazanavir	Ritonavir			1	0	0	1	1	0	0	FARMACI CHE AGISCONO SU STRUTTURA OSSEA E MINERALIZZAZIONE	ACE INIBITORI NON ASSOCIATI
M	Italiana	86	179	Pensionato	NO	YES	YES	NO	NO	YES	NO	YES	YES	NO	NO	neg	#NULL!	neg	399	13	1283	41.8	#NULL!	0	YES	37504	Raltegravir	3	Abacavir	Lamivudina			1	0	0	0	0	1	0	ACE INIBITORI NON ASSOCIATI	SOSTANZE MODIFICATRICI DEI LIPIDI, NON ASSOCIATE	ANTITROMBOTICI
M	Italiana	68	168	Pensionato	YES	YES	NO	NO	NO	YES	NO	YES	NO	NO	NO	neg	#NULL!	neg	980	28.4	880	25.5	150	0	YES	37885	Abacavir	3	Lamivudina	Nevirapina			1	0	1	0	0	0	0	SOSTANZE MODIFICATRICI DEI LIPIDI, NON ASSOCIATE	VITAMINE A E D, COMPRESE LE LORO ASSOCIAZIONI	SOSTANZE ANTIADRENERGICHE AD AZIONE CENTRALE
M	Italiana	#NULL!	#NULL!	Pensionato			NO	NO	NO	YES	YES	YES	NO	NO	NO	neg	#NULL!	neg	636	30.3	462	22	231	0	YES		Tenofovir	3	Emtricitabina	Nevirapina			1	1	1	0	0	0	0	ACE INIBITORI NON ASSOCIATI	FARMACI USATI NELL'IPERTROFIA PROSTATICA BENIGNA
M	Italiana	#NULL!	170				NO	YES	NO	YES	NO	YES	NO	YES	NO	pos	813711	neg	723	35.1	1049	50.9	#NULL!	0	YES	35672	Darunavir	3	Ritonavir	Kivexa			1	0	0	1	1	0	0	FARMACI CHE AGISCONO SU STRUTTURA OSSEA E MINERALIZZAZIONE	VITAMINE A E D, COMPRESE LE LORO ASSOCIAZIONI	ANTITROMBOTICI	ACE INIBITORI NON ASSOCIATI	SOSTANZE MODIFICATRICI DEI LIPIDI, NON ASSOCIATE
M	Italiana	#NULL!	#NULL!	Pensionato		YES	NO	NO	YES	YES	YES	YES	NO	NO	NO	neg	#NULL!	neg	484	19.9	1081	44.5	#NULL!	0	YES	35420	Darunavir	2	Etravirina	Ritonavir			0	0	1	1	1	0	0	SOSTANZE MODIFICATRICI DEI LIPIDI, NON ASSOCIATE	ANTIGOTTOSI	VITAMINE A E D, COMPRESE LE LORO ASSOCIAZIONI
M	Italiana	80	167	Pensionato	YES	NO	NO	NO	NO	YES	YES	YES	NO	NO	NO	neg	#NULL!	neg	376	18.6	1382	68.4	#NULL!	0	YES	35674	Lamivudina	2	Darunavir	Ritonavir			1	0	0	1	1	0	0	ACE INIBITORI NON ASSOCIATI	ANTITROMBOTICI	BETABLOCCANTI
M	Italiana	94	178	Pensionato	NO	YES	NO	NO	NO	YES	YES	YES	YES	NO	NO	neg	#NULL!	neg	445	17.1	1251	48.1	30	0	YES	40942	Lamivudina	2	Raltegravir				1	0	0	0	0	1	0	VITAMINE A E D, COMPRESE LE LORO ASSOCIAZIONI	ANTITROMBOTICI	SOSTANZE MODIFICATRICI DEI LIPIDI, NON ASSOCIATE	ANTAGONISTI DELL'ANGIOTENSINA II, NON ASSOCIATI	ANTIULCERA PEPTICA E MALATTIA DA REFLUSSO GASTROESOF.
M	Italiana	#NULL!	#NULL!				YES	NO	NO	YES	YES	YES	NO	NO	NO	neg	#NULL!	neg	879	44.6	780	39.6	#NULL!	0	YES	36500	Rilpivirina	3	Kivexa				1	0	1	0	0	0	0	SOSTANZE MODIFICATRICI DEI LIPIDI, NON ASSOCIATE	ANTAGONISTI DELL'ANGIOTENSINA II, NON ASSOCIATI	IPOGLICEMIZZANTI, ESCLUSE LE INSULINE	INSULINE ED ANALOGHI
M	Italiana	112	175	Pensionato	NO	NO	NO	NO	NO	YES	YES	YES	NO	NO	NO	neg	#NULL!	neg	544	27.2	606	30.3	#NULL!	0	YES	39358	Darunavir	1	Ritonavir				0	0	0	1	1	0	0	SOSTANZE MODIFICATRICI DEI LIPIDI, NON ASSOCIATE	ACE INIBITORI NON ASSOCIATI	ANTITROMBOTICI	BETABLOCCANTI
M	Italiana	#NULL!	#NULL!	Pensionato			NO	NO	YES	YES	YES	YES	YES	NO	NO	pos	441018	neg	800	25	1946	60.8	#NULL!	0	YES	35228	Nevirapina	3	Kivexa				1	0	1	0	0	0	0	ACE INIBITORI NON ASSOCIATI	ANTITROMBOTICI	SOSTANZE MODIFICATRICI DEI LIPIDI, NON ASSOCIATE
M	Italiana	77	180	Pensionato	YES	NO	NO	NO	NO	YES	NO	NO	NO	NO	NO	neg	#NULL!	neg	420	22.2	548	29	#NULL!	0	YES	38791	Atripla	3					1	1	1	0	0	0	0	CALCIO	VITAMINE A E D, COMPRESE LE LORO ASSOCIAZIONI	ANTITROMBOTICI
M	Italiana	110	176	Pensionato	NO	YES	YES	NO	NO	YES	NO	NO	YES	NO	NO	neg	#NULL!	neg	794	40.3	508	25.8	200	0	YES	35509	Darunavir	1	Ritonavir				0	0	0	1	1	0	0	SOSTANZE MODIFICATRICI DEI LIPIDI, NON ASSOCIATE
M	Italiana	#NULL!	#NULL!				YES	NO	NO	YES	NO	NO	NO	NO	NO	neg	#NULL!	neg	976	30.8	1601	50.5	#NULL!	0	YES	41040	Atazanavir	2	Ritonavir	Raltegravir			0	0	0	1	1	1	0	SOSTANZE MODIFICATRICI DEI LIPIDI, NON ASSOCIATE	VITAMINE A E D, COMPRESE LE LORO ASSOCIAZIONI
M	Italiana	#NULL!	#NULL!	Pensionato			YES	NO	YES	YES	YES	YES	NO	NO	NO	neg	#NULL!	neg	828	36	612	26.6	#NULL!	0	YES	34957	Etravirina	2	Raltegravir				0	0	1	0	0	1	0	ACE INIBITORI NON ASSOCIATI	BETABLOCCANTI	SOSTANZE ANTIADRENERGICHE AD AZIONE CENTRALE	SOSTANZE MODIFICATRICI DEI LIPIDI, NON ASSOCIATE	ANTITROMBOTICI
M	Italiana	#NULL!	#NULL!		YES		NO	NO	NO	YES	NO	YES	NO	NO	YES	neg	#NULL!	neg	647	24.4	1134	42.8	#NULL!	0	YES	36214	Kivexa	3	Atazanavir	Ritonavir			1	0	0	1	1	0	0	ACE INIBITORI NON ASSOCIATI	VITAMINE A E D, COMPRESE LE LORO ASSOCIAZIONI
M	Italiana	70	180	Pensionato	NO	YES	YES	NO	NO	NO	YES	NO	NO	NO	NO	neg	#NULL!	neg	786	44.9	585	33.4	#NULL!	0	YES	40421	Darunavir	1	Ritonavir				0	0	0	1	1	0	0	ANTIEPILETTICI	VITAMINA B12 ED ACIDO FOLICO	BETABLOCCANTI	FARMACI USATI NELL'IPERTROFIA PROSTATICA BENIGNA
M	Italiana	78	185				NO	YES	NO	YES	YES	NO	YES	NO	NO	neg	#NULL!	neg	326	17.7	694	37.7	#NULL!	0	YES	39832	Darunavir	2	Ritonavir	Etravirina			0	0	1	1	1	0	0	SOSTANZE MODIFICATRICI DEI LIPIDI, NON ASSOCIATE	IPOGLICEMIZZANTI, ESCLUSE LE INSULINE	ANTITROMBOTICI
M	Italiana	102	176	Pensionato	NO	YES	NO	YES	NO	YES	YES	YES	NO	NO	NO	neg	#NULL!	neg	1231	40.9	674	22.4	#NULL!	0	YES	38664	Kivexa	3	Efavirenz				1	0	1	0	0	0	0	SOSTANZE MODIFICATRICI DEI LIPIDI, NON ASSOCIATE	VITAMINE A E D, COMPRESE LE LORO ASSOCIAZIONI
M	Italiana	75	173	Pensionato	NO	NO	YES	YES	YES	YES	NO	YES	YES	NO	YES	neg	#NULL!	neg	922	42.1	797	36.4	#NULL!	0	YES	40392	Kivexa	3	Atazanavir	Ritonavir			1	0	0	1	1	0	0	SOSTANZE MODIFICATRICI DEI LIPIDI, NON ASSOCIATE	ACE INIBITORI NON ASSOCIATI	SOSTANZE MODIFICATRICI DEI LIPIDI, NON ASSOCIATE	ANTAGONISTI DELL'ANGIOTENSINA II, NON ASSOCIATI	VITAMINE A E D, COMPRESE LE LORO ASSOCIAZIONI
M	Italiana	68	165	Pensionato	NO	NO	NO	YES	NO	YES	NO	NO	NO	NO	NO	neg	#NULL!	neg	1180	51.1	608	26.3	#NULL!	0	YES	36414	Truvada	3	Nevirapina				1	1	1	0	0	0	0	SOSTANZE MODIFICATRICI DEI LIPIDI, NON ASSOCIATE	VITAMINE A E D, COMPRESE LE LORO ASSOCIAZIONI	ANTITROMBOTICI
M	Italiana	#NULL!	#NULL!	Pensionato			NO	NO	YES	YES	NO	YES	NO	NO	NO	neg	#NULL!	neg	856	33.3	807	31.4	#NULL!	0	YES	38653	Nevirapina	2	Raltegravir				0	0	1	0	0	1	0	SOSTANZE MODIFICATRICI DEI LIPIDI, NON ASSOCIATE	ACE INIBITORI NON ASSOCIATI	ANTITROMBOTICI	ANTITROMBOTICI	SOSTANZE ANTIADRENERGICHE AD AZIONE CENTRALE
M	Italiana	#NULL!	#NULL!	Pensionato			NO	NO	YES	YES	NO	NO	NO	NO	NO	neg	#NULL!	neg	339	27.6	588	47.8	#NULL!	67	NO	35817	Combivir	3	Atazanavir	Ritonavir			1	0	0	1	1	0	0	SOSTANZE MODIFICATRICI DEI LIPIDI, NON ASSOCIATE
M	Italiana	64	175	Pensionato	NO	NO	NO	NO	NO		YES	NO	NO	NO	NO	neg	#NULL!	neg	439	17.3	963	37.9	#NULL!	0	YES	35997	Kivexa	3	Atazanavir	Ritonavir			1	0	0	1	1	0	0	VITAMINE A E D, COMPRESE LE LORO ASSOCIAZIONI
M	Italiana	#NULL!	#NULL!	Pensionato			NO	YES	NO	NO	NO	NO	NO	NO	NO	neg	#NULL!	neg	353	31	390	34.2	#NULL!	0	YES	37950	Kivexa	3	Efavirenz				1	0	1	0	0	0	0	VITAMINE A E D, COMPRESE LE LORO ASSOCIAZIONI	ANTITROMBOTICI
M	Italiana	75	181	Pensionato	NO	NO	NO	NO	NO	YES	NO	YES	NO	NO	NO	neg	#NULL!	neg	749	42	466	26.6	#NULL!	0	YES	37109	Abacavir	2	Lamivudina				1	0	0	0	0	0	0	ACE INIBITORI NON ASSOCIATI	SOSTANZE MODIFICATRICI DEI LIPIDI, NON ASSOCIATE
M	Italiana	62	170	Pensionato	YES	YES	NO	NO	NO	YES	YES	NO	NO	NO	NO	neg	#NULL!	neg	581	24.6	1244	52.7	#NULL!	0	YES	37614	Kivexa	3	Atazanavir	Ritonavir			1	0	0	1	1	0	0	SOSTANZE MODIFICATRICI DEI LIPIDI, NON ASSOCIATE	IPOGLICEMIZZANTI, ESCLUSE LE INSULINE	VITAMINE A E D, COMPRESE LE LORO ASSOCIAZIONI
M	Italiana	75	#NULL!	Pensionato	NO	NO	NO	YES	YES	YES	YES	YES	NO	NO	YES	neg	#NULL!	neg	391	33.4	413	35.3	28	0	YES	35122	Atazanavir	3	Lamivudina	Maraviroc			1	0	0	1	0	0	1	SOSTANZE MODIFICATRICI DEI LIPIDI, NON ASSOCIATE	IPOGLICEMIZZANTI, ESCLUSE LE INSULINE	VITAMINE A E D, COMPRESE LE LORO ASSOCIAZIONI	ANTITROMBOTICI
M	Italiana	77	169	Pensionato	YES	YES	NO	NO	NO	NO	NO	YES	NO	NO	NO	neg	#NULL!	neg	844	40.6	718	34.5	#NULL!	0	YES	40805	Tenofovir	3	Emtricitabina	Rilpivirina			1	1	1	0	0	0	0	CALCIO-ANTAGONISTI SELETTIVI CON PREVAL.EFFETTO VASCOLARE	VITAMINE A E D, COMPRESE LE LORO ASSOCIAZIONI
M	Italiana	85	175	Pensionato	NO	YES	NO	YES	NO	YES	NO	YES	NO	NO	NO	neg	#NULL!	neg	658	59.8	178	16	#NULL!	0	YES	40394	Darunavir	1	Ritonavir				0	0	0	1	1	0	0	VITAMINE A E D, COMPRESE LE LORO ASSOCIAZIONI	ANTITROMBOTICI	FARMACI USATI NELL'IPERTROFIA PROSTATICA BENIGNA	BETABLOCCANTI
M	Italiana	#NULL!	#NULL!	Disoccupato	NO		NO	NO	NO	YES	NO	NO	NO	NO	NO	neg	#NULL!	neg	412	23	573	32	#NULL!	0	YES		Abacavir	3	Lamivudina	Ritonavir			1	0	0	1	1	0	0	SOSTANZE MODIFICATRICI DEI LIPIDI, NON ASSOCIATE	VITAMINE A E D, COMPRESE LE LORO ASSOCIAZIONI
M	Italiana	#NULL!	#NULL!	Pensionato			NO	NO	NO	NO	NO	NO	NO	NO	NO	neg	#NULL!	neg	27	4.7	430	74	27	479583	NO	40869	Kivexa	3	Dolutegravir				1	0	0	0	0	1	0	VITAMINE A E D, COMPRESE LE LORO ASSOCIAZIONI	MACROLIDI, LINCOSAMIDI E STREPTOGRAMINE	SULFONAMIDI E TRIMETOPRIM	ANTIMICOTICI PER USO SISTEMICO
M	Italiana	#NULL!	#NULL!	Disoccupato	YES	YES	NO	NO	NO	NO	YES	NO	NO	NO	NO	neg	#NULL!	neg	624	29	991	46.1	#NULL!	0	YES	37591	Truvada	3	Nevirapina				1	1	1	0	0	0	0	ANTITROMBOTICI	ANTIEPILETTICI	ANTIDEPRESSIVI	IPNOTICI E SEDATIVI
M	Italiana	#NULL!	#NULL!	Pensionato			NO	YES	NO	YES	NO	YES	YES	NO	NO	neg	#NULL!	neg	317	29.6	384	35.9	#NULL!	0	YES	38996	Darunavir	1	Ritonavir				0	0	0	1	1	0	0	SOSTANZE MODIFICATRICI DEI LIPIDI, NON ASSOCIATE	VITAMINE A E D, COMPRESE LE LORO ASSOCIAZIONI
M	Italiana	72	169	Pensionato	YES	NO	NO	YES	NO	NO	NO	NO	NO	NO	YES	neg	#NULL!	neg	565	39.8	452	31.8	#NULL!	0	YES	39464	Atazanavir	3	Ritonavir	Tenofovir	Emtricitabina		1	1	0	1	1	0	0	VITAMINE A E D, COMPRESE LE LORO ASSOCIAZIONI
M	Italiana	#NULL!	#NULL!	Pensionato			YES	NO	YES	NO	NO	NO	NO	NO	NO	neg	#NULL!	neg	912	49.7	880	39.9	#NULL!	0	YES	40231	Lamivudina	2	Dolutegravir				1	0	0	0	0	1	0	ACE INIBITORI NON ASSOCIATI	BETABLOCCANTI	ANTIARITMICI, CLASSE I E III	DIURETICI AD AZIONE DIURETICA MAGGIORE	ANTITROMBOTICI
M	Italiana	#NULL!	#NULL!	Pensionato			NO	NO	YES	YES	NO	NO	NO	NO	NO	neg	#NULL!	neg	592	37.7	692	44.1	#NULL!	0	YES	38353	Darunavir	3	Ritonavir	Lamivudina	Etravirina		1	0	1	1	1	0	0	VITAMINE A E D, COMPRESE LE LORO ASSOCIAZIONI	SOSTANZE MODIFICATRICI DEI LIPIDI, NON ASSOCIATE	ANTITROMBOTICI	DIURETICI AD AZIONE DIURETICA MAGGIORE	ANTIEPILETTICI
M	Italiana	#NULL!	#NULL!	Pensionato			YES	NO	NO	NO	NO	NO	YES	NO	NO	neg	#NULL!	neg	654	31	1055	50	#NULL!	0	YES	35627	Lopinavir/Ritonavir	1					0	0	0	1	1	0	0	ANTITROMBOTICI	ACE INIBITORI NON ASSOCIATI
M	Italiana	63	164	Pensionato	NO	NO	NO	YES	NO	YES	NO	YES	NO	NO	NO	neg	#NULL!	neg	390	20.5	969	51	#NULL!	0	YES	38030	Emtricitabina	3	Tenofovir	Rilpivirina			1	1	1	0	0	0	0	ACE INIBITORI NON ASSOCIATI	ANTITROMBOTICI	VITAMINE A E D, COMPRESE LE LORO ASSOCIAZIONI	SOSTANZE MODIFICATRICI DEI LIPIDI, NON ASSOCIATE
M	Italiana	105	172	Pensionato	NO	YES	NO	NO	NO	YES	YES	NO	NO	NO	NO	neg	#NULL!	neg	863	32.7	1228	46.5	#NULL!	0	YES	39940	Atripla	3					1	1	1	0	0	0	0	VITAMINE A E D, COMPRESE LE LORO ASSOCIAZIONI	SOSTANZE MODIFICATRICI DEI LIPIDI, NON ASSOCIATE
M	Italiana	68	165	Pensionato	NO	NO	NO	NO	YES	NO	NO	YES	YES	NO	NO	neg	#NULL!	neg	342	32.3	217	20.5	#NULL!	0	YES	37959	Lamivudina	2	Dolutegravir				1	0	0	0	0	1	0	ANTITROMBOTICI	ACE INIBITORI NON ASSOCIATI	ANTIDEPRESSIVI	ANTIULCERA PEPTICA E MALATTIA DA REFLUSSO GASTROESOF.	DIURETICI AD AZIONE DIURETICA MAGGIORE
M	Italiana	91	175	Pensionato	YES	NO	YES	NO	NO	NO	YES	YES	YES	NO	NO	neg	#NULL!	neg	512	41.3	509	40.1	271	0	YES		Kivexa	3	Darunavir	Ritonavir			1	0	0	1	1	0	0	IPOGLICEMIZZANTI, ESCLUSE LE INSULINE	ANTIULCERA PEPTICA E MALATTIA DA REFLUSSO GASTROESOF.
M	Italiana	#NULL!	168	Pensionato			YES	NO	NO	YES	YES	YES	NO	NO	NO	neg	#NULL!	neg	426	20.8	945	46.1	#NULL!	0	YES	35782	Maraviroc	2	Atazanavir	Ritonavir			0	0	0	1	1	0	1	DIURETICI AD AZIONE DIURETICA MAGGIORE	BETABLOCCANTI	VASODILATATORI USATI NELLE MALATTIE CARDIACHE	ACE INIBITORI NON ASSOCIATI	SOSTANZE ANTIADRENERGICHE AD AZIONE CENTRALE
M	Italiana	68	175	Lavoratore	NO	YES	YES	NO	YES	YES	YES	YES	NO	NO	NO	neg	#NULL!	neg	661	33.7	878	44.8	#NULL!	0	YES	37082	Etravirina	2	Raltegravir				0	0	1	0	0	1	0	ACE INIBITORI NON ASSOCIATI	BETABLOCCANTI	DIURETICI AD AZIONE DIURETICA MAGGIORE	SOSTANZE MODIFICATRICI DEI LIPIDI, NON ASSOCIATE	ANTITROMBOTICI
M	Italiana	64.5	169	Pensionato	NO	YES	0	7	0	3	0	7	0	0	0	1	#NULL!	1	736	32.7	639	28	308	40	1	36251	3TC	2	DRV	RTV			1	0	0	1	1	0	0	SOSTANZE MODIFICATRICI DEI LIPIDI, NON ASSOCIATE	FARMACI USATI NELL'IPERTROFIA PROSTATICA BENIGNA	VITAMINE A E D, COMPRESE LE LORO ASSOCIAZIONI	CALCIO	ANSIOLITICI
M	Italiana	55.5	163.3	Pensionato	NO	NO	3	5	0	3	8	7		0	0	1	#NULL!	1	651	29.6	653	30	58	40	1	34977	3TC	3	DRV	ETR	RTV		1	0	1	1	1	0	0	INSULINE ED ANALOGHI	BETABLOCCANTI	ANTIDEPRESSIVI	ANTITROMBOTICI	ANTIULCERA PEPTICA E MALATTIA DA REFLUSSO GASTROESOF.	ACE INIBITORI NON ASSOCIATI	SOSTANZE MODIFICATRICI DEI LIPIDI, NON ASSOCIATE	TUTTI GLI ALTRI PRODOTTI TERAPEUTICI	VITAMINE A E D, COMPRESE LE LORO ASSOCIAZIONI
M	Cilena	73.6	171	Lavoratore	NO	NO	0	0	0	3	0	3	0	0	0	1	#NULL!	2	454	16.1	784	28	293	40	1	37570	RAL	2	DRV	RTV			0	0	0	1	1	1	0	ANSIOLITICI	VITAMINE A E D, COMPRESE LE LORO ASSOCIAZIONI
M	Italiana	60	164.6	Lavoratore	NO	YES	0	0	0	3	2	7	0	3	0	1	#NULL!	1	269	12.3	1413	64	150	40	1	34335	MVC	3	DRV	RTV	3TC		1	0	0	1	1	0	1	FARMACI USATI NELL'IPERTROFIA PROSTATICA BENIGNA	FARMACI USATI NELL'IPERTROFIA PROSTATICA BENIGNA	ANTAGONISTI DELL'ANGIOTENSINA II, NON ASSOCIATI	DIURETICI E FARMACI RISPARMIATORI DI POTASSIO IN ASSOCIAZ.	BETABLOCCANTI	VITAMINE A E D, COMPRESE LE LORO ASSOCIAZIONI
M	Italiana	76	170	Casalinga	NO	NO	0	5	2	3	0	7	0	0	0	1	#NULL!	1	443	21.1	811	39	9	40	1	35269	DRV	2	RTV	3TC			1	0	0	1	1	0	0	DIURETICI E FARMACI RISPARMIATORI DI POTASSIO IN ASSOCIAZ.	ANTAGONISTI DELL'ANGIOTENSINA II, NON ASSOCIATI	SOSTANZE ANTIADRENERGICHE AD AZIONE PERIFERICA	ANTITROMBOTICI	VITAMINE A E D, COMPRESE LE LORO ASSOCIAZIONI
M	Italiana	62	169	Pensionato	NO	NO	0	7	0	3	0	0	0	3	3	1	#NULL!	2	482	20.6	1285	55	10	40	1	35400	3TC	2	ATV	RTV			1	0	0	1	1	0	0	VITAMINE A E D, COMPRESE LE LORO ASSOCIAZIONI
M	Italiana	75	185.3	Lavoratore	NO	YES	3	7	0	3	6	5	1	0	0	1	#NULL!		444	24.4	923	51	260	40	1	38261	DRV	1	RTV				0	0	0	1	1	0	0	ANDROGENI	CALCIO
M	Italiana	69	164.5	Lavoratore	NO	NO	3	0	0	3	8	5		0	0	1	#NULL!	1	832	43.8	488	26	366	40	1	34700	ABC	3	3TC	DRV	RTV		1	0	0	1	1	0	0	ANTIULCERA PEPTICA E MALATTIA DA REFLUSSO GASTROESOF.	ANTITROMBOTICI	SOSTANZE MODIFICATRICI DEI LIPIDI, NON ASSOCIATE	INSULINE ED ANALOGHI	CALCIO-ANTAGONISTI SELETTIVI CON PREVAL.EFFETTO VASCOLARE	ANTAGONISTI DELL'ANGIOTENSINA II, NON ASSOCIATI
M	Italiana	62	168	Lavoratore	NO	NO	3	7	0	3	0	7	1	0	0	1	#NULL!	1	362	13.7	1389	53	82	40	1	35383	DTG	2	3TC				1	0	0	0	0	1	0	ANTIEPILETTICI	FARMACI USATI NELL'IPERTROFIA PROSTATICA BENIGNA	ANTIPSICOTICI	ANTITROMBOTICI	ANTIULCERA PEPTICA E MALATTIA DA REFLUSSO GASTROESOF.	SOSTANZE MODIFICATRICI DEI LIPIDI, NON ASSOCIATE	FARMACI CHE AGISCONO SU STRUTTURA OSSEA E MINERALIZZAZIONE
M	Italiana	80	171	Pensionato	NO	YES	0	0	0	3	0	7		0	0	0	#NULL!		931	43.3	716	33	368	40	1	37498	MVC	2	DRV	RTV			0	0	0	1	1	0	1	ACE INIBITORI NON ASSOCIATI	SOSTANZE MODIFICATRICI DEI LIPIDI, NON ASSOCIATE	VITAMINE A E D, COMPRESE LE LORO ASSOCIAZIONI
M	Italiana	46	165.4	Lavoratore	YES	NO	0	7	0	3	0	5	0	0	3	1	#NULL!	1	454	23.9	637	34	17	40	1	33729	TFV	3	FTC	RPV			1	1	1	0	0	0	0	CALCIO-ANTAGONISTI SELETTIVI CON PREVAL.EFFETTO VASCOLARE	ANTITROMBOTICI
M	Italiana	97.5	177	Lavoratore	NO	NO	3	0	2	3	8	7		0	0	0	#NULL!		358	21.2	941	56	36	40	1	38157	ETR	2	DRV	RTV			0	0	1	1	1	0	0	SOSTANZE MODIFICATRICI DEI LIPIDI, NON ASSOCIATE	ANTITROMBOTICI	ANTAGONISTI DELL'ANGIOTENSINA II, NON ASSOCIATI	VITAMINE A E D, COMPRESE LE LORO ASSOCIAZIONI	ANTIULCERA PEPTICA E MALATTIA DA REFLUSSO GASTROESOF.	BETABLOCCANTI	IPOGLICEMIZZANTI, ESCLUSE LE INSULINE	INSULINE ED ANALOGHI	DIURETICI AD AZIONE DIURETICA MAGGIORE
M	Italiana	92.4	170.5	Pensionato	NO	NO	3	0	0	3	0	7	0	0	0	1	#NULL!	1	595	37.4	566	36	3	40	1	33725	TFV	3	3TC	ATV	RTV		1	1	0	1	1	0	0	ANTAGONISTI DELL'ANGIOTENSINA II, ASSOCIAZIONI	VITAMINE A E D, COMPRESE LE LORO ASSOCIAZIONI	SOSTANZE MODIFICATRICI DEI LIPIDI, NON ASSOCIATE	ANSIOLITICI
M	Italiana	106.7	171.5	Lavoratore	NO	YES	0	5	0	3	2	7	0	0	0	2	1	1	803	32.9	1054	43	39	40	1	35827	ETR	2	RAL				0	0	1	0	0	1	0	ACE INIBITORI NON ASSOCIATI	SOSTANZE MODIFICATRICI DEI LIPIDI, NON ASSOCIATE	CALCIO-ANTAGONISTI SELETTIVI CON PREVAL.EFFETTO VASCOLARE	ANTITROMBOTICI	VITAMINE A E D, COMPRESE LE LORO ASSOCIAZIONI
M	Italiana	80	176	Lavoratore	NO	YES	3	0	2	3	0	7	0	0	0		#NULL!		654	38	535	31	214	40	1	34700	RAL	2	NEV				0	0	1	0	0	1	0	FARMACI USATI NELL'IPERTROFIA PROSTATICA BENIGNA	ACE INIBITORI NON ASSOCIATI	ANTITROMBOTICI	CALCIO-ANTAGONISTI SELETTIVI CON PREVAL.EFFETTO VASCOLARE	VITAMINE A E D, COMPRESE LE LORO ASSOCIAZIONI
M	Argentina	#NULL!	#NULL!	Lavoratore			0	0	0	3	3	0	0	3	0		#NULL!		838	32.6	1483	58	333	40	1	36309	ABC/3TC	3	RAL				1	0	0	0	0	1	0	DIURETICI AD AZIONE DIURETICA MINORE, ESCLUSE LE TIAZIDI	ANTITROMBOTICI	BETABLOCCANTI	VITAMINE A E D, COMPRESE LE LORO ASSOCIAZIONI
M	Italiana	85	169	Pensionato	NO	NO	3	0	0	3	4	5		3	0	2	#NULL!		331	26.1	690	54	48	40	1	37158	ABC/3TC	3	RAL				1	0	0	0	0	1	0	BETABLOCCANTI	VITAMINE A E D, COMPRESE LE LORO ASSOCIAZIONI	DIURETICI AD AZIONE DIURETICA MAGGIORE	FARMACI RISPARMIATORI DI POTASSIO
M	Italiana	68.5	169	Lavoratore	YES	NO	3	0	0	3	0	3	0	0	3	1	#NULL!	1	854	24.2	1705	48	155	40	1	35627	ATV	2	RAL				0	0	0	1	0	1	0	ANTITROMBOTICI	SOSTANZE MODIFICATRICI DEI LIPIDI, NON ASSOCIATE	VITAMINE A E D, COMPRESE LE LORO ASSOCIAZIONI
M	Nigeriana	83	165	Lavoratore	NO	YES	0	3	0	3	4	0	0	0	0	1	#NULL!	1	867	31.2	1104	40	424	40	1	40210	ABC	3	3TC	RAL			1	0	0	0	0	1	0	ANTIULCERA PEPTICA E MALATTIA DA REFLUSSO GASTROESOF.	IPOGLICEMIZZANTI, ESCLUSE LE INSULINE	SOSTANZE MODIFICATRICI DEI LIPIDI, NON ASSOCIATE	ANTIEPILETTICI	ANTITROMBOTICI	ANTIDEPRESSIVI	VITAMINE A E D, COMPRESE LE LORO ASSOCIAZIONI
M	Italiana	85.8	180		NO	YES	0	0	0	3	4	3	1	0	0	1	#NULL!	1	701	36.7	800	42	400	40	1	34151	FTC	3	TFV	EFV			1	1	1	0	0	0	0	SOSTANZE MODIFICATRICI DEI LIPIDI, NON ASSOCIATE	VITAMINE A E D, COMPRESE LE LORO ASSOCIAZIONI	ACE INIBITORI NON ASSOCIATI
M	Italiana	#NULL!	#NULL!	Pensionato			3	7	0	0	3	7		3	0		#NULL!		633	28.9	996	46	443	40	1	39469	RAL	3	MVC	3TC			1	0	0	0	0	1	1	ANTIEPILETTICI	BETABLOCCANTI	VITAMINE A E D, COMPRESE LE LORO ASSOCIAZIONI	PREPARATI TIROIDEI
M	Italiana	75	170	Lavoratore	NO	NO	0	0	0	3	8	7	1	0	0	0	#NULL!		424	34.2	486	39	28	40	1	35122	3TC	3	ATV	RTV	MVC		1	0	0	1	1	0	1	ACE INIBITORI, ASSOCIAZIONI	SOSTANZE MODIFICATRICI DEI LIPIDI, NON ASSOCIATE	ANTITROMBOTICI	IPOGLICEMIZZANTI, ESCLUSE LE INSULINE
M	Italiana	72	169		NO	NO	0	5	2	3	0	5	1	0	0	1	#NULL!	2	912	30.2	1431	47	241	40	1	38597	TFV	3	FTC	RAL			1	1	0	0	0	1	0	BETABLOCCANTI	VITAMINE A E D, COMPRESE LE LORO ASSOCIAZIONI	SOSTANZE MODIFICATRICI DEI LIPIDI, NON ASSOCIATE	IPOGLICEMIZZANTI, ESCLUSE LE INSULINE	ANTIULCERA PEPTICA E MALATTIA DA REFLUSSO GASTROESOF.	ANTITROMBOTICI	ANTITROMBOTICI
M	Italiana	86	164	Lavoratore	NO	YES	3	0	0	3	3	5	0	0	0	1	#NULL!	1	391	26.4	684	46	160	40	1	33359	ABC	3	3TC	ATV	RTV		1	0	0	1	1	0	0	ANTAGONISTI DELL'ANGIOTENSINA II, ASSOCIAZIONI	VITAMINE A E D, COMPRESE LE LORO ASSOCIAZIONI	SOSTANZE MODIFICATRICI DEI LIPIDI, NON ASSOCIATE		ANTIGOTTOSI
M	Italiana	69	167	Pensionato	NO	YES	3	7	0	3	0	0	1	0	0	1	#NULL!	1	232	19.3	716	60	8	40	1	37257	ABC	4	3TC	RAL	ETR		1	0	1	0	0	1	0	FARMACI USATI NELL'IPERTROFIA PROSTATICA BENIGNA	SOSTANZE MODIFICATRICI DEI LIPIDI, NON ASSOCIATE	VITAMINE A E D, COMPRESE LE LORO ASSOCIAZIONI	SULFONAMIDI E TRIMETOPRIM	CORTICOSTEROIDI	VITAMINA B12 ED ACIDO FOLICO
M	Italiana	70	157.5	Pensionato	YES	YES	0	0	2	3	0	7	1	0	0	1	#NULL!	1	951	34.2	973	35	191	40	1	35186	DRV	3	RTV	TFV	FTC		1	1	0	1	1	0	0	ACE INIBITORI NON ASSOCIATI	SOSTANZE MODIFICATRICI DEI LIPIDI, NON ASSOCIATE	CALCIO-ANTAGONISTI SELETTIVI CON PREVAL.EFFETTO VASCOLARE	ANTITROMBOTICI	VITAMINE A E D, COMPRESE LE LORO ASSOCIAZIONI	ANTITROMBOTICI	DIURETICI AD AZIONE DIURETICA MAGGIORE	ANTIULCERA PEPTICA E MALATTIA DA REFLUSSO GASTROESOF.
M	Italiana	77	170	Pensionato	NO	YES	3	3	0	3	8	7	0	3	0	1	#NULL!		1278	35.3	1220	34	8	40	1	37742	ATV	3	RTV	3TC	RAL		1	0	0	1	1	1	0	ANTIEPILETTICI	OPPIOIDI	VITAMINE A E D, COMPRESE LE LORO ASSOCIAZIONI	SOSTANZE MODIFICATRICI DEI LIPIDI, NON ASSOCIATE	ACE INIBITORI NON ASSOCIATI	SOSTANZE DOPAMINERGICHE	IPOGLICEMIZZANTI, ESCLUSE LE INSULINE
M	Italiana	70	162	Lavoratore	NO	YES	0	7	0	3	0	3	0	0	0	1	#NULL!	1	795	41.2	446	23	319	40	1	38372	LPV	1	RTV				0	0	0	1	1	0	0	ANTIANDROGENI	FARMACI USATI NELL'IPERTROFIA PROSTATICA BENIGNA	VITAMINE A E D, COMPRESE LE LORO ASSOCIAZIONI	FARMACI CHE AGISCONO SU STRUTTURA OSSEA E MINERALIZZAZIONE
M	Italiana	80.2	174.4	Pensionato	NO	YES	3	0	0	3	0	7	0	0	0	1	#NULL!	1	500	25.5	576	29	170	40	1	33239	RAL	2	ATV				0	0	0	1	0	1	0	ANTAGONISTI DELL'ANGIOTENSINA II, NON ASSOCIATI	VITAMINE A E D, COMPRESE LE LORO ASSOCIAZIONI
M	Italiana	71	164.8	Pensionato	YES	YES	3	0	2	3	8	5		0	0	2	1	2	1099	41.8	1076	41	400	40	1	37414	FTC	3	TFV	RAL			1	1	0	0	0	1	0	FARMACI USATI NELL'IPERTROFIA PROSTATICA BENIGNA	VITAMINE A E D, COMPRESE LE LORO ASSOCIAZIONI	SOSTANZE MODIFICATRICI DEI LIPIDI, NON ASSOCIATE	ANTIULCERA PEPTICA E MALATTIA DA REFLUSSO GASTROESOF.	BETABLOCCANTI	FARMACI USATI NELL'IPERTROFIA PROSTATICA BENIGNA	ANTAGONISTI DELL'ANGIOTENSINA II, NON ASSOCIATI	ANTITROMBOTICI	IPOGLICEMIZZANTI, ESCLUSE LE INSULINE	ALTRI DIAGNOSTICI
M	Italiana	67.6	163.7	Lavoratore	NO	YES	0	0	0	3	4	7		0	0		#NULL!		1116	54.7	481	24	404	40	1	36837	3TC	3	ABC	NEV			1	0	1	0	0	0	0	ANTITROMBOTICI	SOSTANZE MODIFICATRICI DEI LIPIDI, NON ASSOCIATE	CALCIO-ANTAGONISTI SELETTIVI CON PREVAL.EFFETTO VASCOLARE	VITAMINE A E D, COMPRESE LE LORO ASSOCIAZIONI	ACE INIBITORI, ASSOCIAZIONI
M	Italiana	82.5	168	Pensionato	NO	YES	0	0	2	3	4	7	0	3	0	1	1	1	650	44.5	250	17	232	40	1	36404	TFV	3	FTC	ATV	RTV		1	1	0	1	1	0	0	SOSTANZE MODIFICATRICI DEI LIPIDI, NON ASSOCIATE	ANTITROMBOTICI	VITAMINE A E D, COMPRESE LE LORO ASSOCIAZIONI	IPOGLICEMIZZANTI, ESCLUSE LE INSULINE	SOSTANZE ANTIADRENERGICHE AD AZIONE PERIFERICA	BETABLOCCANTI
M	Italiana	69	159	Casalinga	NO	NO	0	0	2	3	8	7		3	0	2	2		287	30.2	326	34	173	40	1	34348	TFV	4	FTC	ETR	RAL		1	1	1	0	0	1	0	SOSTANZE AD AZIONE SULLA MUSCOLATURA LISCIA ARTERIOLARE	IPOGLICEMIZZANTI, ESCLUSE LE INSULINE	ANTITROMBOTICI
M	Italiana	56.4	164	Casalinga	NO	YES	3	0	0	3	0	7	1	0	0	1	#NULL!	1	483	30.2	320	20	170	40	1	36322	RAL	2	NEV				0	0	1	0	0	1	0	ACE INIBITORI NON ASSOCIATI	VITAMINE A E D, COMPRESE LE LORO ASSOCIAZIONI
M	Italiana	70	168	Lavoratore	NO	YES	0	0	2	3	0	5	0	0	0	1	#NULL!	1	787	46.3	563	33	153	40	1	37244	RAL	2	DRV	RTV			0	0	0	1	1	1	0	BETABLOCCANTI	VITAMINE A E D, COMPRESE LE LORO ASSOCIAZIONI	ANTITROMBOTICI	ACE INIBITORI NON ASSOCIATI	SOSTANZE MODIFICATRICI DEI LIPIDI, NON ASSOCIATE	ANTIULCERA PEPTICA E MALATTIA DA REFLUSSO GASTROESOF.
M	Italiana	77.2	164	Pensionato	YES	NO	0	0	0	3	0	7	1	3	0		#NULL!		1326	34.9	1721	45	175	40	1	34762	ETR	2	DRV	RTV			0	0	1	1	1	0	0	BETABLOCCANTI	ANTAGONISTI DELL'ANGIOTENSINA II, NON ASSOCIATI	ACE INIBITORI NON ASSOCIATI	VITAMINE A E D, COMPRESE LE LORO ASSOCIAZIONI	ANTITROMBOTICI
M	Italiana	65	172	Pensionato	NO	YES	0	0	0	3	0	3	0	3	0	1	#NULL!	1	709	32.1	515	23	320	40	1	36161	DRV	3	ABC/3TC	RTV			1	0	0	1	1	0	0	VITAMINE A E D, COMPRESE LE LORO ASSOCIAZIONI
M	Italiana	#NULL!	#NULL!	Pensionato			0	3	0	3	3	0		0	0		#NULL!		1024	31.7	1573	49	444	40	1	35662	RAL	2	NEV				0	0	1	0	0	1	0	SOSTANZE MODIFICATRICI DEI LIPIDI, NON ASSOCIATE	VITAMINE A E D, COMPRESE LE LORO ASSOCIAZIONI	CALCIO	ANTIULCERA PEPTICA E MALATTIA DA REFLUSSO GASTROESOF.	MIORILASSANTI AD AZIONE CENTRALE
M	Italiana	64	164	Pensionato	NO	YES	0	0	2	3	4	7	0	3	0		#NULL!	2	664	37.7	635	36	425	40	1	35431	DRV	3	RTV	TFV	FTC		1	1	0	1	1	0	0	SOSTANZE MODIFICATRICI DEI LIPIDI, NON ASSOCIATE	ANTIEPILETTICI	FARMACI RISPARMIATORI DI POTASSIO	BETABLOCCANTI	ANTITROMBOTICI	ANTIULCERA PEPTICA E MALATTIA DA REFLUSSO GASTROESOF.	ANTAGONISTI DELL'ANGIOTENSINA II, NON ASSOCIATI
M	Italiana	71.7	169.5	Lavoratore	NO	YES	0	0	2	3	0	5	0	0	0		#NULL!		804	24.8	1740	54	370	40	1	35191	ATV	2	RTV	MVC			0	0	0	1	1	0	1	ANTITROMBOTICI	FARMACI USATI NELL'IPERTROFIA PROSTATICA BENIGNA	ANTITROMBOTICI	ANTAGONISTI DELL'ANGIOTENSINA II, NON ASSOCIATI	BETABLOCCANTI
M	Italiana	48.7	162	Lavoratore	NO	NO	0	0	0	3	8	5	0	0	0		#NULL!		456	24.9	670	37	19	40	1	39479	RAL	2	RTV	DRV			0	0	0	1	1	1	0	ANTITROMBOTICI	SOSTANZE MODIFICATRICI DEI LIPIDI, NON ASSOCIATE	VITAMINE A E D, COMPRESE LE LORO ASSOCIAZIONI	ANTAGONISTI DELL'ANGIOTENSINA II, NON ASSOCIATI
M	Italiana	78.6	168.5	Lavoratore	NO	YES	3	5	0	3	6	7	0	0	0	1	#NULL!	1	490	25.8	749	39	128	40	1	38069	DRV	2	RTV	MVC			0	0	0	1	1	0	1	VITAMINE A E D, COMPRESE LE LORO ASSOCIAZIONI	ANSIOLITICI	SOSTANZE ANTIADRENERGICHE AD AZIONE PERIFERICA	ACE INIBITORI NON ASSOCIATI	SOSTANZE MODIFICATRICI DEI LIPIDI, NON ASSOCIATE	ANTITROMBOTICI	VITAMINE A E D, COMPRESE LE LORO ASSOCIAZIONI
M	Italiana	71	171	Pensionato	NO	YES	0	3	0	3	0	3	0	0	0		#NULL!	1	412	22.4	390	21	150	40	1	38443	RTV	2	DRV	RAL			0	0	0	1	1	1	0	VITAMINE A E D, COMPRESE LE LORO ASSOCIAZIONI	ANTIDEPRESSIVI	ANTIDEPRESSIVI
M	Italiana	#NULL!	#NULL!	Pensionato			0	0	2	3	8	7		3	0		#NULL!		783	31.3	1000	40	210	40	1	36613	DRV	4	RTV	RAL	MVC	3TC	1	0	0	1	1	1	1	ANTIDEPRESSIVI	FARMACI USATI NELL'IPERTROFIA PROSTATICA BENIGNA	INSULINE ED ANALOGHI	CALCIO-ANTAGONISTI SELETTIVI CON PREVAL.EFFETTO VASCOLARE	SOSTANZE MODIFICATRICI DEI LIPIDI, NON ASSOCIATE	ACE INIBITORI, ASSOCIAZIONI	IPOGLICEMIZZANTI, ESCLUSE LE INSULINE
M	Italiana	77.4	168	Lavoratore	NO	YES	3	0	2	3	3	7	0	0	0	1	#NULL!	1	715	29.2	995	41	2	40	1	38130	ATV	1	RTV				0	0	0	1	1	0	0	ANTIEPILETTICI	ACE INIBITORI NON ASSOCIATI	BETABLOCCANTI	SOSTANZE MODIFICATRICI DEI LIPIDI, NON ASSOCIATE	TERAPIA BILIARE	VITAMINE A E D, COMPRESE LE LORO ASSOCIAZIONI	ANTITROMBOTICI	ANTIULCERA PEPTICA E MALATTIA DA REFLUSSO GASTROESOF.
M	Italiana	88.4	175	Pensionato	NO	YES	0	0	0	3	3	7	0	0	0	1	#NULL!	1	636	40	455	29	600	40	1	39083	3tc	2	ATV	RTV			1	0	0	1	1	0	0	SOSTANZE MODIFICATRICI DEI LIPIDI, NON ASSOCIATE	ANTITROMBOTICI	VITAMINE A E D, COMPRESE LE LORO ASSOCIAZIONI	ACE INIBITORI NON ASSOCIATI
M	Italiana	73	172	Lavoratore	NO	NO	0	0	0	0	0	0	0	0	0		#NULL!		885	37.8	330	14	457	40	1	36800	ABC	3	3TC	EFV			1	0	1	0	0	0	0	VITAMINE A E D, COMPRESE LE LORO ASSOCIAZIONI	SOSTANZE MODIFICATRICI DEI LIPIDI, NON ASSOCIATE
M	Italiana	76.2	169	Pensionato		YES	0	0	0	0	8	7	0	0	0	0	#NULL!		448	34.7	573	44	301	40	1	40817	TFV	3	FTC	NEV			1	1	1	0	0	0	0	VITAMINE A E D, COMPRESE LE LORO ASSOCIAZIONI	ACE INIBITORI NON ASSOCIATI	IPOGLICEMIZZANTI, ESCLUSE LE INSULINE
M	Italiana	76	155.5	Pensionato	NO	NO	3	7	0	0	8	7		0	0		#NULL!		340	15.6	1001	46	#NULL!	40	1	40121	NEV	2	RAL				0	0	1	0	0	1	0	VITAMINE A E D, COMPRESE LE LORO ASSOCIAZIONI	IPOGLICEMIZZANTI, ESCLUSE LE INSULINE	FARMACI CHE AGISCONO SU STRUTTURA OSSEA E MINERALIZZAZIONE	ACE INIBITORI NON ASSOCIATI	SOSTANZE MODIFICATRICI DEI LIPIDI, NON ASSOCIATE	ANTITROMBOTICI
M	Italiana	88.9	177	Casalinga	NO	NO	3	0	0	3	4	3	1	3	0		#NULL!		417	38.6	207	19	196	40	1	37347	FTC	3	TFV	ATV			1	1	0	1	0	0	0	ANTIULCERA PEPTICA E MALATTIA DA REFLUSSO GASTROESOF.	ANTIEPILETTICI
M	Italiana	71	165	Lavoratore	YES	YES	0	3	0	3	0	3		0	0	1	#NULL!	1	1175	32.1	1383	38	#NULL!	40	1	37257	ABC	3	3TC	NEV			1	0	1	0	0	0	0	CALCIO-ANTAGONISTI SELETTIVI CON PREVAL.EFFETTO VASCOLARE	VITAMINE A E D, COMPRESE LE LORO ASSOCIAZIONI	ANTAGONISTI DELL'ANGIOTENSINA II, NON ASSOCIATI	TERAPIA BILIARE	ANTIGOTTOSI
M	Italiana	62	169	Lavoratore	YES	NO	0	0	0	3	0	0	0	0	3		#NULL!		416	21.9	1083	57	93	40	1	33756	AZT/3TC	3	EFV				1	0	1	0	0	0	0	VITAMINE A E D, COMPRESE LE LORO ASSOCIAZIONI
M	Italiana	89	184	Pensionato	NO	YES	0	0	2	3	0	0		0	0	1	#NULL!	1	395	28.8	573	42	151	40	1	39814	ATV	3	RTV	TFV/FTC			1	1	0	1	1	0	0	VASODILATATORI USATI NELLE MALATTIE CARDIACHE	ANTIULCERA PEPTICA E MALATTIA DA REFLUSSO GASTROESOF.	BETABLOCCANTI	ANTITROMBOTICI
M	Italiana	73	176.5	Lavoratore	YES	NO	0	5	0	3	0	0		0	0	1	#NULL!	1	778	34.9	1041	47	150	40	1	38152	DRV	2	RTV	RAL			0	0	0	1	1	1	0	ANTITROMBOTICI	SOSTANZE MODIFICATRICI DEI LIPIDI, NON ASSOCIATE	VITAMINE A E D, COMPRESE LE LORO ASSOCIAZIONI	FARMACI CHE AGISCONO SU STRUTTURA OSSEA E MINERALIZZAZIONE
M	Italiana	66.5	176	Pensionato	NO	YES	0	0	0	3	8	7	1	0	0		1	1	246	19.8	538	43	4	40	1	38296	3TC	3	ABC	NEV			1	0	1	0	0	0	0	ANTITROMBOTICI	VITAMINE A E D, COMPRESE LE LORO ASSOCIAZIONI	ACE INIBITORI NON ASSOCIATI	SOSTANZE MODIFICATRICI DEI LIPIDI, NON ASSOCIATE	IPOGLICEMIZZANTI, ESCLUSE LE INSULINE	CALCIO-ANTAGONISTI SELETTIVI CON PREVAL.EFFETTO VASCOLARE	BETABLOCCANTI
M	Italiana	#NULL!	#NULL!	Pensionato			0	5	2	3	8	7	0	0	0		#NULL!		300	25.4	577	49	228	40	1	35237	RAL	2	NEV				0	0	1	0	0	1	0	SOSTANZE MODIFICATRICI DEI LIPIDI, NON ASSOCIATE	IPOGLICEMIZZANTI, ESCLUSE LE INSULINE	VITAMINE A E D, COMPRESE LE LORO ASSOCIAZIONI	ANTITROMBOTICI	BETABLOCCANTI	ACE INIBITORI NON ASSOCIATI	CALCIO-ANTAGONISTI SELETTIVI CON PREVAL.EFFETTO VASCOLARE	ANTIDEPRESSIVI	SOSTANZE AD AZIONE SULLA MUSCOLATURA LISCIA ARTERIOLARE	VASODILATATORI USATI NELLE MALATTIE CARDIACHE
M	Italiana	57	171	Lavoratore	YES	NO	0	7	0	3	4	7	0	0	3	0	#NULL!		698	33.1	1085	51	264	40	1	35145	DRV	2	RTV	3TC			1	0	0	1	1	0	0	FARMACI USATI NELL'IPERTROFIA PROSTATICA BENIGNA	FARMACI USATI NELL'IPERTROFIA PROSTATICA BENIGNA	SOSTANZE MODIFICATRICI DEI LIPIDI, NON ASSOCIATE	ANTAGONISTI DELL'ANGIOTENSINA II, ASSOCIAZIONI	BETABLOCCANTI	ANTITROMBOTICI	CALCIO
M	Italiana	70.6	155.5	Lavoratore	YES	NO	3	0	2	3	3	5	1	0	0	1	#NULL!	1	586	21.8	775	29	292	40	1	37753	RAL	2	ETR				0	0	1	0	0	1	0	ANSIOLITICI	ANTITROMBOTICI	ACE INIBITORI NON ASSOCIATI	SOSTANZE MODIFICATRICI DEI LIPIDI, NON ASSOCIATE	BETABLOCCANTI
M	Italiana	65	167.5	Lavoratore	NO	YES	0	0	0	3	0	3	0	0	0	1	#NULL!	1	680	29.7	698	30	199	40	1	38037	ABC	3	3TC	DRV	RTV		1	0	0	1	1	0	0	VITAMINE A E D, COMPRESE LE LORO ASSOCIAZIONI	FARMACI USATI NELL'IPERTROFIA PROSTATICA BENIGNA
M	Italiana	81	179.7	Lavoratore	NO	YES	0	0	0	3	0	3		0	0		#NULL!	1	715	34.9	832	41	450	40	1	35722	TFV	3	FTC	EFV			1	1	1	0	0	0	0	FARMACI USATI NELL'IPERTROFIA PROSTATICA BENIGNA	ANTIDEPRESSIVI	ANSIOLITICI
M	Italiana	65.3	171	Lavoratore	NO	NO	0	0	2	3	8	5	1	0	0	2	#NULL!	1	647	32.5	637	32	300	40	1	33642	ATV	3	RTV	TFV	FTC		1	1	0	1	1	0	0	ACE INIBITORI NON ASSOCIATI	SOSTANZE ANTIADRENERGICHE AD AZIONE PERIFERICA	VITAMINE A E D, COMPRESE LE LORO ASSOCIAZIONI	IPOGLICEMIZZANTI, ESCLUSE LE INSULINE	BETABLOCCANTI	ANTITROMBOTICI	SOSTANZE MODIFICATRICI DEI LIPIDI, NON ASSOCIATE	FARMACI USATI NELL'IPERTROFIA PROSTATICA BENIGNA
M	Italiana	59.5	160.4	Lavoratore	NO	YES	3	5	0	3	0	0	1	0	3	1	#NULL!	1	352	10.1	2495	72	79	40	1	38404	ABC/3TC	3	ATV				1	0	0	1	0	0	0	SOSTANZE MODIFICATRICI DEI LIPIDI, NON ASSOCIATE	SOSTANZE MODIFICATRICI DEI LIPIDI, NON ASSOCIATE	VITAMINE A E D, COMPRESE LE LORO ASSOCIAZIONI
M	Ita	84	183	pensionato	NO	NO	NO	NO	YES	YES	YES	YES	YES	NO	NO	neg	#NULL!	neg	451	28	579	36	147	40	NO	36039	Kivexa	3	Nevirapina				1	0	1	0	0	0	0	BETABLOCCANTI	SOSTANZE MODIFICATRICI DEI LIPIDI, NON ASSOCIATE	VITAMINE A E D, COMPRESE LE LORO ASSOCIAZIONI	ACE INIBITORI NON ASSOCIATI
M	Ita	71	170	pensionato	NO	YES	YES	YES	YES	NO	NO	YES	NO	NO	NO	neg	#NULL!	neg	732	32	812	35	360	0	YES	35186	Tivicay	2	Atazanavir				0	0	0	1	0	1	0	ANTITROMBOTICI	SOSTANZE ANTIADRENERGICHE AD AZIONE CANSIOLITICITRALE	VITAMINE A E D, COMPRESE LE LORO ASSOCIAZIONI	PREPARATI TIROIDEI
M	Ita	78	170	pensionato	NO	YES	NO	NO	NO	YES	YES	YES	NO	NO	NO	neg	#NULL!	neg	1004	44	483	21	266	0	YES	35176	Atazanavir	2	Ritonavir	Raltegravir			0	0	0	1	1	1	0	SOSTANZE MODIFICATRICI DEI LIPIDI, NON ASSOCIATE	ACE INIBITORI NON ASSOCIATI	ANTITROMBOTICI	DIURETICI AD AZIONE DIURETICA MINORE	VITAMINA B12 ED ACIDO FOLICO
M	Ita	71	168	lavoratore	NO	YES	YES		YES	YES	YES	YES	NO	NO	NO	neg	#NULL!	neg	1110	36	848	42	320	0	YES	35916	Raltegravir	2	Lamivudina				1	0	0	0	0	1	0	ANTITROMBOTICI	ANTITROMBOTICI	BETABLOCCANTI	CALCIO-ANTAGONISTI SELETTIVI CON PREVAL.EFFETTO VASCOLARE	SOSTANZE MODIFICATRICI DEI LIPIDI, NON ASSOCIATE	DIURETICI AD AZIONE DIURETICA MAGGIORE	ANTIULCERA PEPTICA E MALATTIA DA REFLUSSO GASTROESOF.	POTASSIO	VITAMINE A E D, COMPRESE LE LORO ASSOCIAZIONI	ALTRI PREPARATI ANTIANEMICI
M	Ita	84	165	lavoratore	NO	YES	NO	NO	NO	NO	NO	NO	YES	NO	NO	neg	#NULL!	neg	40	7	460	48	20	0	YES	35582	Darunavir	2	Ritonavir	Raltegravir			0	0	0	1	1	1	0	VITAMINE A E D, COMPRESE LE LORO ASSOCIAZIONI	ANTIEPILETTICI	ANTIDEPRESSIVI	ANTIULCERA PEPTICA E MALATTIA DA REFLUSSO GASTROESOF.	FARMACI USATI NELL'IPERTROFIA PROSTATICA BENIGNA	PREPARATI A BASE DI FERRO	VITAMINA B12 ED ACIDO FOLICO
M	Ita	73	174	pensionato	NO	NO	NO		NO	NO	NO	YES	NO	NO	NO	neg	#NULL!	neg	190	14	931	69	190	0	YES	34455	Eviplera	3					0	0	1	0	0	0	0	VITAMINE A E D, COMPRESE LE LORO ASSOCIAZIONI	FARMACI USATI NELL'IPERTROFIA PROSTATICA BENIGNA	TERAPIA ANTIPERTANSIOLITICISIVA
M	ita	81	175	pensionato	YES	YES	NO	YES	NO	NO	YES	NO	YES	NO	NO	neg	#NULL!	neg	257	26	356	36	28	0	YES	35510	Raltegravir	2	Maraviroc				0	0	0	0	0	1	1	DIURETICI E FARMACI RISPARMIATORI DI POTASSIO IN ASSOCIAZ.	ACE INIBITORI NON ASSOCIATI	ANTITROMBOTICI	ANTIGOTTOSI	ANTIULCERA PEPTICA E MALATTIA DA REFLUSSO GASTROESOF.	ANTIDEPRESSIVI
M	Ita	78	176	pensionato	NO	YES	NO	NO	NO	YES	NO	YES	NO	NO	NO	neg	#NULL!	neg	322	21	660	44	170	0	YES	36342	Tivicay	2	Darunavir	Ritonavir			0	0	0	1	1	1	0	ANTIARITMICI, CLASSE I E III	SOSTANZE MODIFICATRICI DEI LIPIDI, NON ASSOCIATE	ACE INIBITORI, ASSOCIAZIONI	VITAMINE A E D, COMPRESE LE LORO ASSOCIAZIONI	BETABLOCCANTI
M	ita	66	175	pensionato	YES	YES	NO	YES	NO	NO	NO	NO	YES	NO	NO	neg	#NULL!	neg	1010	39	1032	40	315	0	YES	35065	Kivexa	3	Atazanavir	Ritonavir			1	0	0	1	1	0	0	VITAMINE A E D, COMPRESE LE LORO ASSOCIAZIONI	BETABLOCCANTI ACE INIBITORI NON ASSOCIATI
M	Ita	74	173	pensionato	YES	NO	YES		YES	YES	YES	YES	YES	NO	NO	neg	#NULL!	neg	304	28	1140	66	90	0	YES	35462	Kivexa	3	Atazanavir	Ritonavir			1	0	0	1	1	0	0	ANTITROMBOTICI	ACE INIBITORI NON ASSOCIATI	SOSTANZE MODIFICATRICI DEI LIPIDI, NON ASSOCIATE
M	Ita	74	171	pensionato	NO	YES	YES	YES	YES	YES	YES	YES	NO	NO	NO	neg	#NULL!	neg	960	36	807	30	294	0	YES	33270	Kivexa	5	Nevirapina		Zidovudina	Videx	1	0	1	0	0	0	0	ANTIULCERA PEPTICA E MALATTIA DA REFLUSSO GASTROESOF.	ANTITROMBOTICI	ANTITROMBOTICI SEC INR, FARMACI ANTIARITMICI, CLASSE I E III	BETABLOCCANTI	CALCIO-ANTAGONISTI SELETTIVI CON PREVAL.EFFETTO VASCOLARE	DIURETICI E FARMACI RISPARMIATORI DI POTASSIO IN ASSOCIAZ.	SOSTANZE MODIFICATRICI DEI LIPIDI, NON ASSOCIATE
M	Ita	84	173	lavoratore	NO	NO	NO	NO	NO	YES	NO	NO	NO	NO	NO	neg	#NULL!	neg	502	34	621	48	260	40	NO	37012	Kivexa	3	Darunavir	Ritonavir			1	0	0	1	1	0	0	SOSTANZE MODIFICATRICI DEI LIPIDI, NON ASSOCIATE	SOSTANZE MODIFICATRICI DEI LIPIDI, NON ASSOCIATE	ANTITROMBOTICI	VITAMINE A E D, COMPRESE LE LORO ASSOCIAZIONI
M	Ita	67	163	pensionato	YES	YES	NO	YES	NO	YES	YES	YES	NO	NO	NO	neg	#NULL!	neg	1093	42	#NULL!	34	299	0	YES	37347	Raltegravir	2	Darunavir	Ritonavir			0	0	0	1	1	1	0	CALCIO-ANTAGONISTI SELETTIVI CON PREVAL.EFFETTO VASCOLARE	SOSTANZE MODIFICATRICI DEI LIPIDI, ASSOCIAZIONI	VITAMINE A E D, COMPRESE LE LORO ASSOCIAZIONI	VITAMINE A E D, COMPRESE LE LORO ASSOCIAZIONI	FARMACI ANTIINFIAMMATORI ED ANTIREUMATICI NON STEROIDEI	IPOGLICEMIZZANTI, ESCLUSE LE INSULINE
M	Ita	82	172	pensionato	NO	NO	NO	NO	YES	YES	YES	YES	NO	NO	NO	neg	#NULL!	neg	756	43	289	17	232	0	YES	34820	Truvada	3	Atazanavir	Ritonavir			1	1	0	1	1	0	0	SOSTANZE ANTIADRENERGICHE AD AZIONE PERIFERICA	ACE INIBITORI NON ASSOCIATI	VITAMINE A E D, COMPRESE LE LORO ASSOCIAZIONI	SOSTANZE MODIFICATRICI DEI LIPIDI, NON ASSOCIATE	BETABLOCCANTI	SOSTANZE MODIFICATRICI DEI LIPIDI, NON ASSOCIATE	ANTITROMBOTICI	VASODILATATORI USATI NELLE MALATTIE CARDIACHE
M	Ita	90	178	pensionato	YES	NO	NO		NO	YES	NO	YES	NO	NO	NO	neg	#NULL!	neg	444	27	787	48	380	0	YES	35947	Eviplera	3					0	0	1	0	0	0	0	ANTAGONISTI DELL'ANGIOTENSINA II, ASSOCIAZIONI	CALCIO-ANTAGONISTI SELETTIVI CON PREVAL.EFFETTO VASCOLARE	ANTITROMBOTICI	SOSTANZE MODIFICATRICI DEI LIPIDI, NON ASSOCIATE
M	Ita	78	173	pensionato	NO	NO	NO		NO	YES	NO	YES	NO	NO	NO	neg	#NULL!	neg	860	55	486	31	650	0	YES	36251	Atripla	3					1	1	1	0	0	0	0	BETABLOCCANTI	SOSTANZE MODIFICATRICI DEI LIPIDI, NON ASSOCIATE
M	ita	72	170	pensionato	NO	YES	NO	NO	NO	YES	YES	YES	YES	NO	NO	neg	#NULL!	neg	310	22	820	57	121	0	YES	36371	Lamivudina	2	Nevirapina				1	0	1	0	0	0	0	SOSTANZE MODIFICATRICI DEI LIPIDI, NON ASSOCIATE	ACE INIBITORI NON ASSOCIATI	SOSTANZE MODIFICATRICI DEI LIPIDI, NON ASSOCIATE
M	Ita	80	174	pensionato	NO	YES	NO	YES	NO	YES	NO	YES	YES	NO	NO	neg	#NULL!	neg	1194	31	2106	55	596	0	YES	35674	Eviplera	3					0	0	1	0	0	0	0	DIURETICI E FARMACI RISPARMIATORI DI POTASSIO IN ASSOCIAZ.	VITAMINE A E D, COMPRESE LE LORO ASSOCIAZIONI
M	Ita	61	168	pensionato	NO	YES	NO		NO	NO	NO	NO	NO	NO	NO	neg	#NULL!	neg	781	45	696	40	40	0	YES	36485	Atazanavir	2	Ritonavir	Raltegravir			0	0	0	1	1	1	0	SOSTANZE DOPAMINERGICHE	SOSTANZE DOPAMINERGICHE	SOSTANZE DOPAMINERGICHE
M	Ita	81	170	pensionato	NO	NO	NO		NO	YES	NO	YES	NO	NO	NO	neg	#NULL!	neg	350	20	569	32	320	0	YES	39083	Lamivudina	2	Nevirapina				1	0	1	0	0	0	0	ACE INIBITORI NON ASSOCIATI	CALCIO-ANTAGONISTI SELETTIVI CON PREVAL.EFFETTO VASCOLARE
M	Ita	77	178	pensionato	NO	YES	NO	NO	NO	YES	NO	NO	NO	NO	NO	neg	#NULL!	neg	715	29	885	36	#NULL!	0	YES	36526	Nevirapina	3	Kivexa				1	0	1	0	0	0	0	ANTIDEPRESSIVI	ANTITROMBOTICI	VITAMINE A E D, COMPRESE LE LORO ASSOCIAZIONI	ANSIOLITICI
M	Ita	82	174	pensionato	NO	YES	NO	NO	NO	YES	NO	NO	NO	NO	NO	neg	#NULL!	neg	824	36	519	23	380	0	YES	36424	Kivexa	3	Darunavir	Ritonavir			1	0	0	1	1	0	0	SOSTANZE MODIFICATRICI DEI LIPIDI, NON ASSOCIATE	VITAMINE A E D, COMPRESE LE LORO ASSOCIAZIONI
M	Ita	98	180	pensionato	NO	YES	NO		YES	YES	NO	YES	NO	NO	NO	pos	4704476	neg	748	50	480	32	165	0	YES	36861	Lamivudina	2	Nevirapina				1	0	1	0	0	0	0	ACE INIBITORI NON ASSOCIATI	ANTITROMBOTICI	BETABLOCCANTI	VASODILATATORI USATI NELLE MALATTIE CARDIACHE
M	Ita	89	175	pensionato	NO	YES	NO	NO	NO	YES	NO	YES	YES	NO	NO	neg	#NULL!	neg	454	35	345	27	#NULL!	0	YES	36982	Eviplera	3					0	0	1	0	0	0	0	VITAMINE A E D, COMPRESE LE LORO ASSOCIAZIONI	ANTAGONISTI DELL'ANGIOTENSINA II, NON ASSOCIATI	ANTIULCERA PEPTICA E MALATTIA DA REFLUSSO GASTROESOF.
M	Ita	48	149	pensionato	NO	YES	YES	YES	NO	YES	NO	YES	YES	NO	NO	neg	#NULL!	neg	843	33	925	37	290	40	YES	35765	Darunavir	3	Ritonavir	Kivexa			1	0	0	1	1	0	0	ACE INIBITORI NON ASSOCIATI	BETABLOCCANTI	VITAMINE A E D, COMPRESE LE LORO ASSOCIAZIONI	FARMACI CHE AGISCONO SU STRUTTURA OSSEA E MINERALIZZAZIONE	VITAMINE A E D, COMPRESE LE LORO ASSOCIAZIONI
M	Ita	63	165	pensionato	NO	YES	NO	NO	YES	YES	YES	YES	NO	NO	NO	neg	#NULL!	neg	602	18	978	30	46	0	YES	35973	Kivexa	3	Fosamprenavir	Ritonavir			1	0	0	1	1	0	0	FARMACI USATI NELL'IPERTROFIA PROSTATICA BENIGNA	BETABLOCCANTI	SOSTANZE MODIFICATRICI DEI LIPIDI, NON ASSOCIATE	IPOGLICEMIZZANTI, ESCLUSE LE INSULINE	ANTIULCERA PEPTICA E MALATTIA DA REFLUSSO GASTROESOF.	VITAMINE A E D, COMPRESE LE LORO ASSOCIAZIONI	FARMACI USATI NELL'IPERTROFIA PROSTATICA BENIGNA	ANTITROMBOTICI
M	Ita	63	162	pensionato	YES	YES	NO	YES	YES	YES	NO	YES	NO	NO	NO	neg	#NULL!	neg	750	41	644	35	187	0	YES	37773	Kivexa	3	Tivicay				1	0	0	0	0	1	0	ANTITROMBOTICI	ANTITROMBOTICI	ANTAGONISTI DELL'ANGIOTENSINA II, NON ASSOCIATI	SOSTANZE MODIFICATRICI DEI LIPIDI, NON ASSOCIATE	ANTIDEPRESSIVI	VITAMINE A E D, COMPRESE LE LORO ASSOCIAZIONI
M	Ita	72	173	pensionato	YES	YES	NO		NO	YES	NO	YES	YES	NO	NO	neg	#NULL!	neg	783	39	525	26	310	0	YES	37926	Kivexa	3	Nevirapina				1	0	1	0	0	0	0	ACE INIBITORI NON ASSOCIATI
M	Ita	72	171	pensionato	NO	YES	NO		YES	YES	NO	YES	NO	NO	NO	neg	#NULL!	neg	821	27	1224	40	350	40	NO	38027	Truvada	3	Nevirapina				1	1	1	0	0	0	0	ANTITROMBOTICI	ANTITROMBOTICI	VASODILATATORI USATI NELLE MALATTIE CARDIACHE	BETABLOCCANTI	DIURETICI AD AZIONE DIURETICA MAGGIORE	SOSTANZE MODIFICATRICI DEI LIPIDI, ASSOCIAZIONI	ALTRI PREPARATI CARDIACI	ANTIULCERA PEPTICA E MALATTIA DA REFLUSSO GASTROESOF.	SOSTANZE MODIFICATRICI DEI LIPIDI, NON ASSOCIATE	PREPARATI A BASE DI FERRO
M	ita	55	168	pensionato	NO	YES	YES	YES	NO	YES	YES	YES	YES	NO	NO	neg	#NULL!	pos	349	23	945	61	30	40	NO	38169	Eviplera	3					0	0	1	0	0	0	0	IPOGLICEMIZZANTI, ESCLUSE LE INSULINE	ANTITROMBOTICI	SOSTANZE ANTIADRENERGICHE AD AZIONE PERIFERICA	VITAMINE A E D, COMPRESE LE LORO ASSOCIAZIONI	SOSTANZE MODIFICATRICI DEI LIPIDI, NON ASSOCIATE	PREPARATI TIROIDEI	TERAPIA BILIARE	IPOGLICEMIZZANTI, ESCLUSE LE INSULINE	INSULINE ED ANALOGHI	VITAMINA B12 ED ACIDO FOLICO
M	ita	71	175	pensionato	NO	NO	NO	YES	YES	YES	NO	YES	NO	NO	NO	neg	#NULL!	neg	646	28	#NULL!	34	80	0	YES	38200	Nevirapina	2	Raltegravir				0	0	1	0	0	1	0	FARMACI USATI NELL'IPERTROFIA PROSTATICA BENIGNA	FARMACI ANTIARITMICI, CLASSE I E III	ANTITROMBOTICI	VITAMINA B12 ED ACIDO FOLICO	ACE INIBITORI NON ASSOCIATI	VITAMINE A E D, COMPRESE LE LORO ASSOCIAZIONI	DIURETICI AD AZIONE DIURETICA MAGGIORE	FARMACI CHE AGISCONO SU STRUTTURA OSSEA E MINERALIZZAZIONE	ANTIDEPRESSIVI	ANSIOLITICI
M	Ita	78	175	pensionato	NO	YES	NO		NO	YES	NO	YES	YES	NO	NO		#NULL!		1192	33	2070	58	#NULL!	0	YES	39083	Lamivudina	2	Nevirapina				1	0	1	0	0	0	0	ACE INIBITORI, ASSOCIAZIONI	CALCIO-ANTAGONISTI SELETTIVI CON PREVAL.EFFETTO VASCOLARE	CALCIO-ANTAGONISTI SELETTIVI CON PREVAL.EFFETTO VASCOLARE	SOSTANZE MODIFICATRICI DEI LIPIDI, NON ASSOCIATE
M	Ita	86	173	pensionato	NO	NO	NO		NO	YES	YES	YES	NO	NO	NO	neg	#NULL!	neg	571	23	793	32	10	0	YES	38504	Lamivudina	2	Nevirapina				1	0	1	0	0	0	0	ANTITROMBOTICI	SOSTANZE MODIFICATRICI DEI LIPIDI, NON ASSOCIATE	IPOGLICEMIZZANTI, ESCLUSE LE INSULINE	IPOGLICEMIZZANTI, ESCLUSE LE INSULINE	ACE INIBITORI NON ASSOCIATI	FARMACI USATI NELL'IPERTROFIA PROSTATICA BENIGNA
M	Ita	74	176	pensione	NO	NO	NO	NO	NO	YES	NO	YES	NO	NO	NO	neg	#NULL!	neg	383	23	760	45	60	58	NO	38504	Nevirapina	2	Atazanavir	Ritonavir			0	0	1	1	1	0	0	ACE INIBITORI NON ASSOCIATI	SOSTANZE MODIFICATRICI DEI LIPIDI, NON ASSOCIATE	ANSIOLITICI
M	Ita	76	169	pensionato	NO	YES	NO		NO	NO	YES	NO	NO	NO	NO	neg	#NULL!	neg	700	41	290	17	440	0	YES	39083	Atripla	3					1	1	1	0	0	0	0	IPOGLICEMIZZANTE NON SPECIFICATO
M	Ita	75	173	pensionato	NO	YES	NO		YES	YES	NO	NO	YES	NO	NO	neg	#NULL!	neg	427	30	465	33	10	0	YES	38666	Nevirapina	2	Raltegravir				0	0	1	0	0	1	0	ANTIULCERA PEPTICA E MALATTIA DA REFLUSSO GASTROESOF.	VITAMINA B12 ED ACIDO FOLICO	VITAMINE A E D, COMPRESE LE LORO ASSOCIAZIONI
M	Ita	78	185	pensionato	NO	NO	YES	YES	NO	NO	NO	YES	YES	NO	NO	neg	#NULL!	neg	697	27	1100	42	490	0	YES	38808	Kivexa	3	Raltegravir				1	0	0	0	0	1	0	ANTINFIAMMATORI	ANTIULCERA PEPTICA E MALATTIA DA REFLUSSO GASTROESOF.	FARMACI ANTIINFIAMMATORI ED ANTIREUMATICI NON STEROIDEI	ANTIGOTTOSI	BETABLOCCANTI
M	Ita	90	174	pensionato	NO	NO	NO	YES	NO	YES	YES	YES	YES	NO	NO	neg	#NULL!	neg	920	28	1024	32	40	0	YES	39934	Kivexa	3	Atazanavir	Ritonavir			1	0	0	1	1	0	0	BETABLOCCANTI	IPOGLICEMIZZANTI, ESCLUSE LE INSULINE	INSULINE ED ANALOGHI	FARMACI CHE AGISCONO SU STRUTTURA OSSEA E MINERALIZZAZIONE	VITAMINE A E D, COMPRESE LE LORO ASSOCIAZIONI	ANTAGONISTI DELL'ANGIOTENSINA II, NON ASSOCIATI	FARMACI USATI NELL'IPERTROFIA PROSTATICA BENIGNA
M	Ita	80	172	casalinga	NO	YES	NO	YES	NO	YES	NO	YES	NO	NO	NO	neg	#NULL!	neg	1158	39	1474	49	60	0	YES	36901	Atripla	3					1	1	1	0	0	0	0	VITAMINE A E D, COMPRESE LE LORO ASSOCIAZIONI	FARMACI CHE AGISCONO SU STRUTTURA OSSEA E MINERALIZZAZIONE	PARASIMPATICOMIMETICI	ANTINFIAMMATORI	ANTIULCERA PEPTICA E MALATTIA DA REFLUSSO GASTROESOF.	SOSTANZE ANTIADRENERGICHE AD AZIONE PERIFERICA
M	Ita	85	177	pensionato	YES	YES	NO	YES	YES	YES	NO	YES	NO	NO	NO	neg	#NULL!	neg	936	52	286	16	200	0	YES	38961	Raltegravir	2	Lamivudina				1	0	0	0	0	1	0	ANTITROMBOTICI	SOSTANZE MODIFICATRICI DEI LIPIDI, NON ASSOCIATE	BETABLOCCANTI	ACE INIBITORI NON ASSOCIATI + DIURETICI AD AZIONE DIURETICA MINORE	SOSTANZE MODIFICATRICI DEI LIPIDI, NON ASSOCIATE
M	ita	65	168	pensionato	NO	YES	NO	NO	YES	YES	NO	YES	NO	NO	NO	neg	#NULL!	neg	756	33	672	29	500	0	YES	37438	Eviplera	3					0	0	1	0	0	0	0	ANTITROMBOTICI	SOSTANZE MODIFICATRICI DEI LIPIDI, NON ASSOCIATE	SOSTANZE MODIFICATRICI DEI LIPIDI, NON ASSOCIATE	FARMACI USATI NELL'IPERTROFIA PROSTATICA BENIGNA	VITAMINE A E D, COMPRESE LE LORO ASSOCIAZIONI	ACE INIBITORI NON ASSOCIATI
M	Ita	84	175	pensionato	NO	YES	NO	NO	YES	YES	YES	NO	NO	NO	NO	neg	#NULL!	neg	661	32	820	40	320	0	YES	37316	Atripla	3					1	1	1	0	0	0	0	ANTIULCERA PEPTICA E MALATTIA DA REFLUSSO GASTROESOF.	BETABLOCCANTI	ANTITROMBOTICI	ANTITROMBOTICI	SOSTANZE MODIFICATRICI DEI LIPIDI, NON ASSOCIATE	VITAMINE A E D, COMPRESE LE LORO ASSOCIAZIONI
M	Ita	66	172	pensionato	NO	YES	NO	NO	NO	NO	NO	NO	NO	NO	NO	neg	#NULL!	neg	418	32	567	43	90	0	YES	36617	Kivexa	3	Sustiva				1	0	1	0	0	0	0	VITAMINE A E D, COMPRESE LE LORO ASSOCIAZIONI
M	Ita	72	176	pensionato	NO	YES	YES	YES	YES	YES	NO	YES	NO	NO	NO	neg	#NULL!	neg	676	42	464	29	430	0	YES	36892	Raltegravir	2	Darunavir	Ritonavir			0	0	0	1	1	1	0	ANTITROMBOTICI	BETABLOCCANTI	CALCIO-ANTAGONISTI SELETTIVI CON PREVAL.EFFETTO VASCOLARE	VASODILATATORI USATI NELLE MALATTIE CARDIACHE	SOSTANZE MODIFICATRICI DEI LIPIDI, NON ASSOCIATE	SOSTANZE MODIFICATRICI DEI LIPIDI, NON ASSOCIATE	ANTIULCERA PEPTICA E MALATTIA DA REFLUSSO GASTROESOF.	DIURETICI AD AZIONE DIURETICA MAGGIORE
M	Ita	86	176	pensionato	NO	YES	NO	NO	NO	NO	NO	NO	NO	NO	NO	neg	#NULL!	neg	1193	26	2827	62	1248	0	YES	36100	Kivexa	3	Darunavir	Ritonavir			1	0	0	1	1	0	0	SOSTANZE MODIFICATRICI DEI LIPIDI, NON ASSOCIATE	ANSIOLITICI	ANSIOLITICI	ANSIOLITICI	VITAMINE A E D, COMPRESE LE LORO ASSOCIAZIONI	PREPARATI TIROIDEI
M	Ita	72	173	pensionato	YES	YES	NO	YES	NO	YES	NO	NO	NO	NO	NO	pos	#NULL!	neg	921	46	482	24	410	0	YES	35827	Kivexa	4	Tenofovir	Darunavir	Ritonavir		1	1	0	1	1	0	0	ACE INIBITORI NON ASSOCIATI	VITAMINE A E D, COMPRESE LE LORO ASSOCIAZIONI	VITAMINE A E D, COMPRESE LE LORO ASSOCIAZIONI
M	Ita	62	169	pensionato	NO	NO	NO	YES	NO	YES	NO	NO	YES	NO	NO	neg	#NULL!	neg	518	32	418	26	280	0	YES	36617	Truvada	3	Nevirapina				1	1	1	0	0	0	0	FARMACI USATI NELL'IPERTROFIA PROSTATICA BENIGNA	SOSTANZE MODIFICATRICI DEI LIPIDI, NON ASSOCIATE	VITAMINE A E D, COMPRESE LE LORO ASSOCIAZIONI	VITAMINA B12 ED ACIDO FOLICO
M	Ita	74	173	pensionato	YES	YES	NO	YES	YES	YES	YES	YES	NO	NO	NO	neg	#NULL!	neg	610	26	1380	60	600	0	YES	37500	Kivexa	3	Fosamprenavir				1	0	0	1	0	0	0	ANTITROMBOTICI	SOSTANZE MODIFICATRICI DEI LIPIDI, NON ASSOCIATE	IPOGLICEMIZZANTI, ESCLUSE LE INSULINE	IPOGLICEMIZZANTI, ESCLUSE LE INSULINE	ACE INIBITORI NON ASSOCIATI	SOSTANZE MODIFICATRICI DEI LIPIDI, NON ASSOCIATE	VITAMINA B12 ED ACIDO FOLICO	VITAMINE A E D, COMPRESE LE LORO ASSOCIAZIONI	ANTIULCERA PEPTICA E MALATTIA DA REFLUSSO GASTROESOF.
M	Ita	80	171	pensionato	YES	YES	NO	YES	NO	NO	NO	YES	YES	NO	NO	neg	#NULL!	neg	480	44	734	27	280	0	YES	37288	Zidovudina	2	Lamivudina				1	0	0	0	0	0	0	ANTIARITMICI, CLASSE I E III	ANTITROMBOTICI	VITAMINE A E D, COMPRESE LE LORO ASSOCIAZIONI	ANTIMICROBICI INTESTINALI	ACE INIBITORI, ASSOCIAZIONI
M	Ita	73	167	pensionato	NO	YES	YES	YES	YES	YES	NO	YES	YES	NO	NO	neg	#NULL!	neg	798	39	615	30	1267	0	YES	39326	Kivexa	3	Darunavir	Ritonavir			1	0	0	1	1	0	0	ACE INIBITORI NON ASSOCIATI	ANTIULCERA PEPTICA E MALATTIA DA REFLUSSO GASTROESOF.	ANTITROMBOTICI	VITAMINE A E D, COMPRESE LE LORO ASSOCIAZIONI	VITAMINE A E D, COMPRESE LE LORO ASSOCIAZIONI
M	Ita	95	172	lavoratore	NO	YES	NO	NO	YES	YES	NO	YES	NO	NO	NO	neg	#NULL!	neg	586	33	720	40	40	0	YES	39234	Truvada	3	Darunavir	Ritonavir			1	1	0	1	1	0	0	VITAMINE A E D, COMPRESE LE LORO ASSOCIAZIONI	FARMACI USATI NELL'IPERTROFIA PROSTATICA BENIGNA	ANTIULCERA PEPTICA E MALATTIA DA REFLUSSO GASTROESOF.	ACE INIBITORI NON ASSOCIATI	BETABLOCCANTI	SOSTANZE MODIFICATRICI DEI LIPIDI, NON ASSOCIATE
M	Ita	87	177	pensionato	NO	YES	YES	NO	YES	YES	NO	YES	NO	NO	NO	neg	#NULL!	neg	690	29	1245	53	121	0	YES	33359	Raltegravir	2	Nevirapina				0	0	1	0	0	1	0	ANTITROMBOTICI	ANTIULCERA PEPTICA E MALATTIA DA REFLUSSO GASTROESOF.	BETABLOCCANTI	ANTAGONISTI DELL'ANGIOTENSINA II, NON ASSOCIATI
M	Ita	76	177	pensionato	NO	YES	NO	NO	NO	YES	NO	YES	NO	NO	NO	neg	#NULL!	neg	454	16	1988	71	240	0	YES	39387	Kivexa	3	Darunavir	Ritonavir			1	0	0	1	1	0	0	ANSIOLITICI	ANTIDEPRESSIVI	VITAMINE A E D, COMPRESE LE LORO ASSOCIAZIONI	VITAMINE A E D, COMPRESE LE LORO ASSOCIAZIONI	ANTIULCERA PEPTICA E MALATTIA DA REFLUSSO GASTROESOF.
M	Ita	80	176	pensionato	NO	YES	NO	NO	YES	NO	NO	YES	NO	NO	NO	pos	1192935	neg	520	28	1030	56	430	0	YES	39284	Atripla	3					1	1	1	0	0	0	0	FARMACI USATI NELL'IPERTROFIA PROSTATICA BENIGNA	ANTITROMBOTICI	ACE INIBITORI NON ASSOCIATI
M	Ita	56	165	pensionato	NO	YES	NO	YES	YES	YES	NO	YES	NO	NO	NO	neg	#NULL!	neg	180	10	823	45	20	40	NO	41699	Kivexa	3	Darunavir	Ritonavir			1	0	0	1	1	0	0	ANTINFIAMMATORI	FARMACI PER IL TRATTAMENTO DELLA TUBERCOLOSI	ANTIMICROBICI	FARMACI PER IL TRATTAMENTO DELLA TUBERCOLOSI	ANTIDEPRESSIVI	FARMACI PER IL TRATTAMENTO DELLA LEBBRA	VITAMINA B12 ED ACIDO FOLICO	ACE INIBITORI NON ASSOCIATI	BETABLOCCANTI	VASODILATATORI USATI NELLE MALATTIE CARDIACHE
M	Ita	81	173	pensionato	NO	YES	NO		NO	NO	YES	YES	NO	NO	NO	neg	#NULL!	neg	1095	28	1100	28	490	0	YES	40057	Kivexa	3	Nevirapina				1	0	1	0	0	0	0	INSULINE ED ANALOGHI
M	ita	70	174	pensionato	NO	YES	NO	YES	NO	YES	NO	YES	YES	NO	NO	neg	#NULL!	neg	428	25	901	53	220	0	YES	40238	Atripla	3					1	1	1	0	0	0	0	BETABLOCCANTI	SOSTANZE MODIFICATRICI DEI LIPIDI, NON ASSOCIATE	VITAMINE A E D, COMPRESE LE LORO ASSOCIAZIONI
M	Ita	82	166	pensionato	NO	YES	NO	YES	YES	YES	NO	YES	NO	NO	NO	neg	#NULL!	neg	631	24	832	32	380	0	YES	40463	Atripla	3					1	1	1	0	0	0	0	ANTIULCERA PEPTICA E MALATTIA DA REFLUSSO GASTROESOF.	ANTAGONISTI DELL'ANGIOTENSINA II, NON ASSOCIATI	BETABLOCCANTI	CALCIO-ANTAGONISTI SELETTIVI CON PREVAL.EFFETTO VASCOLARE	DIURETICI E FARMACI RISPARMIATORI DI POTASSIO IN ASSOCIAZ.	SOSTANZE MODIFICATRICI DEI LIPIDI, NON ASSOCIATE	VITAMINE A E D, COMPRESE LE LORO ASSOCIAZIONI	FARMACI CHE AGISCONO SU STRUTTURA OSSEA E MINERALIZZAZIONE	ANTITROMBOTICI
M	Ita	79	169	pensionato	NO	YES	NO	YES	NO	YES	NO	NO	NO	NO	NO	neg	#NULL!	neg	680	44	403	26	190	40	NO	40474	Kivexa	3	Darunavir	Ritonavir			1	0	0	1	1	0	0	SOSTANZE MODIFICATRICI DEI LIPIDI, NON ASSOCIATE	FARMACI CHE AGISCONO SU STRUTTURA OSSEA E MINERALIZZAZIONE	VITAMINE A E D, COMPRESE LE LORO ASSOCIAZIONI	ANTIPSICOTICI	ANTIDEPRESSIVI
M	Ita	75	172	pensionato	NO	YES	NO		NO	NO	NO	NO	NO	NO	NO	neg	#NULL!	neg	930	37	595	24	100	0	YES	40848	Atripla	3					1	1	1	0	0	0	0	ANTINFIAMMATORI	ANTIULCERA PEPTICA E MALATTIA DA REFLUSSO GASTROESOF.	FARMACI USATI NELL'IPERTROFIA PROSTATICA BENIGNA	DIURETICI AD AZIONE DIURETICA MAGGIORE	BETABLOCCANTI	IMMUNOSTIMOLANTI	VITAMINE A E D, COMPRESE LE LORO ASSOCIAZIONI	ANTITROMBOTICI	SOSTANZE MODIFICATRICI DEI LIPIDI, NON ASSOCIATE
M	Ita	70	167	pensionato	YES	YES	NO	NO	NO	NO	NO	YES	NO	NO	NO	neg	#NULL!	neg	511	19	723	27	460	0	YES	41791	Darunavir	3	Ritonavir	Truvada			1	1	0	1	1	0	0	ANTAGONISTI DELL'ANGIOTENSINA II, ASSOCIAZIONI
M	Ita	74	172	pensionato	NO	YES	YES		YES	NO	NO	YES	NO	NO	NO	neg	#NULL!	neg	390	24	912	57	240	0	YES	40077	Raltegravir	3	Kivexa				1	0	0	0	0	1	0	ANTITROMBOTICI	ANTIULCERA PEPTICA E MALATTIA DA REFLUSSO GASTROESOF.	DIURETICI AD AZIONE DIURETICA MAGGIORE	CALCIO	ACE INIBITORI NON ASSOCIATI	PREPARATI A BASE DI FERRO	VITAMINE A E D, COMPRESE LE LORO ASSOCIAZIONI	ALTRI PREPARATI ANTIANEMICI
M	Ita	68	163	pensionato	NO	NO	NO		NO	NO	NO	YES	NO	NO	NO	neg	#NULL!	neg	504	23	596	27	460	0	YES	41548	Raltegravir	2	Nevirapina				0	0	1	0	0	1	0	ANTAGONISTI DELL'ANGIOTENSINA II, ASSOCIAZIONI
M	Ita	90	182	pensionato	NO	YES	NO	NO	NO	NO	NO	YES	NO	NO	NO	pos	0	pos	205	21	280	28	90	0	YES	41760	Truvada	3	Atazanavir	Ritonavir			1	1	0	1	1	0	0	ANTAGONISTI DELL'ANGIOTENSINA II, NON ASSOCIATI	ANTIDEPRESSIVI	VITAMINE A E D, COMPRESE LE LORO ASSOCIAZIONI
M	Ita	82	168	pensionato	NO	NO	NO		YES	NO	NO	YES	NO	NO	NO	neg	#NULL!	neg	812	48	371	22	620	0	YES	40330	Nevirapina	3	Truvada				1	1	1	0	0	0	0	ANTIULCERA PEPTICA E MALATTIA DA REFLUSSO GASTROESOF.	ANTITROMBOTICI	ACE INIBITORI NON ASSOCIATI	SOSTANZE DOPAMINERGICHE	SOSTANZE DOPAMINERGICHE
M	Ita	85	180	pensionato	YES	YES	NO		NO	NO	NO	YES	NO	NO	NO	neg	#NULL!	neg	1733	43	1255	31	1880	214	NO	34851	Tenofovir	2	Atazanavir	Ritonavir			0	1	0	1	1	0	0	ACE INIBITORI NON ASSOCIATI
M	Ita	82	169	pensionato	NO	YES	NO		NO	YES	NO	YES	NO	NO	NO	neg	#NULL!	neg	1233	45	630	23	930	40	NO	41903	Darunavir	3	Ritonavir	Kivexa			1	0	0	1	1	0	0	ANTITROMBOTICI	ACE INIBITORI NON ASSOCIATI	DIURETICI AD AZIONE DIURETICA MINORE	ANSIOLITICI
M	Ita	62	164	pensionato	NO	YES	YES	YES	NO	YES	NO	YES	YES	NO	NO		#NULL!		1120	29	766	20	#NULL!	40	NO	38991	Darunavir	4	Ritonavir	Raltegravir	Kivexa		0	0	0	1	1	1	0	ANTIPSICOTICI	PREPARATI TIROIDEI	SOSTANZE MODIFICATRICI DEI LIPIDI, NON ASSOCIATE	ANTIDEPRESSIVI	ANTIEPILETTICI	ANTIULCERA PEPTICA E MALATTIA DA REFLUSSO GASTROESOF.	ANTIGOTTOSI	VITAMINE A E D, COMPRESE LE LORO ASSOCIAZIONI
M	Ita	73	178	lavoratore	NO	NO	NO	YES	NO	NO	NO	NO	YES	NO	NO	neg	#NULL!	neg	650	26	1070	43	440	0	YES	35065	Atazanavir	2	Ritonavir	Nevirapina			0	0	1	1	1	0	0	FARMACI CHE AGISCONO SU STRUTTURA OSSEA E MINERALIZZAZIONE	PREPARATI TIROIDEI	VITAMINE A E D, COMPRESE LE LORO ASSOCIAZIONI
M	ita	93.7	169	pensionato	NO	YES	NO	NO	NO	YES	NO	YES	NO	NO	NO	neg	#NULL!	neg	495	28	751	42	#NULL!	0	YES	34851	Darunavir	2	Ritonavir	Nevirapina			0	0	1	1	1	0	0	FARMACI USATI NELL'IPERTROFIA PROSTATICA BENIGNA	VITAMINE A E D, COMPRESE LE LORO ASSOCIAZIONI	SOSTANZE MODIFICATRICI DEI LIPIDI, NON ASSOCIATE	SOSTANZE MODIFICATRICI DEI LIPIDI, NON ASSOCIATE	BETABLOCCANTI	ANTAGONISTI DELL'ANGIOTENSINA II, NON ASSOCIATI
M	Ita	68	172	pensionato	YES	YES	NO	NO	YES	NO	YES	YES	YES	YES	NO	neg	#NULL!	pos	334	18	478	26	258	0	YES	36220	Truvada	3	Raltegravir				1	1	0	0	0	1	0	ANTITROMBOTICI	ANTIULCERA PEPTICA E MALATTIA DA REFLUSSO GASTROESOF.	VITAMINE A E D, COMPRESE LE LORO ASSOCIAZIONI	ANTAGONISTI DELL'ANGIOTENSINA II, NON ASSOCIATI	BETABLOCCANTI	ANTITROMBOTICI	DIURETICI AD AZIONE DIURETICA MAGGIORE	POTASSIO	LASSATIVI	ANTIMICROBICI INTESTINALI
M	Italiana	64	164	Pensionato	YES	YES	NO	YES	YES	NO	YES	NO	NO	NO	NO	neg	#NULL!	neg	222	25.4	365	43.6	120	19	YES	35231	Atazanavir	3	Ritonavir	Truvada			1	1	0	1	1	0	0	IPOGLICEMIZZANTI, ESCLUSE LE INSULINE	VITAMINE A E D, COMPRESE LE LORO ASSOCIAZIONI
M	Italiana	93	176	Pensionato	NO	YES	NO	NO	NO	YES	YES	YES	NO	NO	NO	neg	#NULL!	neg	519	44.6	449	37.2	283	19	YES	36467	Raltegravir	3	Nevirapina	Lamivudina			1	0	1	0	0	1	0	INSULINE ED ANALOGHI	SOSTANZE MODIFICATRICI DEI LIPIDI, ASSOCIAZIONI	ANTAGONISTI DELL'ANGIOTENSINA II, NON ASSOCIATI	ALTRI ANALGESICI ED ANTIPIRETICI
M	Italiana	84	172	Lavoratore	NO	NO	NO	NO	NO	NO	NO	YES	NO	NO	NO	neg	#NULL!	neg	923	39.4	1127	39.4	278	19	YES	39017	Nevirapina	3	Kivexa				1	0	1	0	0	0	0	ANTAGONISTI DELL'ANGIOTENSINA II, NON ASSOCIATI
M	Italiana	107	175	Lavoratore	YES	YES	NO	NO	NO	YES	YES	YES	NO	NO	YES	neg	#NULL!	neg	536	40.1	558	39.8	400	19	YES	39773	Eviplera	3					0	0	1	0	0	0	0	ADRENERGICI PER AEROSOL	ANTAGONISTI DELL'ANGIOTENSINA II, NON ASSOCIATI	SOSTANZE ANTIADRENERGICHE AD AZIONE PERIFERICA	ANSIOLITICI	ANTITROMBOTICI
M	Italiana	70	167	Pensionato	YES	YES	YES	NO	NO	NO	NO	NO	NO	NO		neg	#NULL!	neg	383	22.1	783	55.9	108	19	YES	36458	Dolutegravir	2	Rilpivirina				0	0	1	0	0	1	0	VITAMINE A E D, COMPRESE LE LORO ASSOCIAZIONI
M	Italiana	79	174	Pensionato	NO	NO	NO	NO	NO	NO	YES	YES	NO	NO	NO	neg	#NULL!	neg	628	32.8	940	49	42	19	YES	37280	Atripla	3					1	1	1	0	0	0	0	ACE INIBITORI NON ASSOCIATI
M	Italiana	72	173	Pensionato	YES	NO	YES	NO	NO	YES	YES	YES	NO	NO	YES	neg	#NULL!	pos	793	29.4	1162	42.4	89	24	NO	37165	Genvoya	3					1	0	0	0	0	1	0	INSULINE ED ANALOGHI	ACE INIBITORI NON ASSOCIATI	SOSTANZE MODIFICATRICI DEI LIPIDI, NON ASSOCIATE	ALTRI ANALGESICI ED ANTIPIRETICI
M	Italiana	82	181	Pensionato	NO	YES	NO	NO	YES	YES	NO	YES	NO	NO	NO	neg	#NULL!	neg	386	29.3	377	29	131	19	YES	38139	Atazanavir	3	Ritonavir	Kivexa			1	0	0	1	1	0	0	ACE INIBITORI NON ASSOCIATI	SOSTANZE MODIFICATRICI DEI LIPIDI, NON ASSOCIATE	ALTRI ANALGESICI ED ANTIPIRETICI	ANTIULCERA PEPTICA E MALATTIA DA REFLUSSO GASTROESOF.	ANTITROMBOTICI
M	Italiana	65	161	Pensionato	NO	YES	NO	NO	YES	YES	YES	YES	NO	NO	NO	neg	#NULL!	neg	475	27.6	891	50.9	168	20	YES	34083	Raltegravir	3	Etravirina	Lamivudina			1	0	1	0	0	1	0	ACE INIBITORI NON ASSOCIATI	ANTIINFIAMMATORI/ANTIREUMATICI IN ASSOCIAZIONE	INSULINE ED ANALOGHI
M	Italiana	50	170	Pensionato	YES	YES	YES	NO	YES	YES	NO	NO	YES	NO	YES	pos	#NULL!	neg	577	25.8	952	43.4	179	19	YES	38785	Dolutegravir	3	Rilpivirina	Lamivudina			1	0	1	0	0	1	0	SOSTANZE MODIFICATRICI DEI LIPIDI, NON ASSOCIATE	ALTRI ANALGESICI ED ANTIPIRETICI	ANTIULCERA PEPTICA E MALATTIA DA REFLUSSO GASTROESOF.	ANTIULCERA PEPTICA E MALATTIA DA REFLUSSO GASTROESOF.	ANTITROMBOTICI
M	Italiana	101	177	Pensionato	NO	YES	NO	YES	NO	YES	YES	YES	NO	NO		neg	#NULL!	neg	541	30	718	39.6	18	19	YES	35519	Nevirapina	3	combivir				1	0	1	0	0	0	0	FARMACI CHE AGISCONO SU STRUTTURA OSSEA E MINERALIZZAZIONE	SOSTANZE MODIFICATRICI DEI LIPIDI, NON ASSOCIATE	VITAMINE A E D, COMPRESE LE LORO ASSOCIAZIONI	IPOGLICEMIZZANTI, ESCLUSE LE INSULINE	ACE INIBITORI NON ASSOCIATI
M	Italiana	90	185	Lavoratore	NO	YES	NO	NO	NO	NO	NO	YES	NO	NO	NO	neg	#NULL!	neg	527	46	199	17.7	198	19	YES	39307	Truvada	3	Atazanavir	Ritonavir			1	1	0	1	1	0	0	ACE INIBITORI NON ASSOCIATI
M	Italiana	88	180	Pensionato	YES	YES	NO	NO	NO	YES	NO	YES	NO	NO	NO	neg	#NULL!	neg	633	16.6	2038	54.8	103	21	NO	33025	Darunavir	3	Ritonavir	Etravirina	Raltegravir		0	0	1	1	1	1	0	CALCIO-ANTAGONISTI SELETTIVI CON PREVAL.EFFETTO VASCOLARE	SOSTANZE MODIFICATRICI DEI LIPIDI, NON ASSOCIATE	VITAMINE A E D, COMPRESE LE LORO ASSOCIAZIONI	ALTRI ANALGESICI ED ANTIPIRETICI
M	Italiana	95	183	Pensionato	NO	YES	NO	NO	NO	YES	NO	YES	NO	NO	NO	neg	#NULL!	neg	679	39.3	494	28.5	37	19	YES	34834	Darunavir	2	Ritonavir	Etravirina			0	0	1	1	1	0	0	ANTAGONISTI DELL'ANGIOTENSINA II, NON ASSOCIATI	VITAMINE A E D, COMPRESE LE LORO ASSOCIAZIONI
M	Italiana	58	167	Pensionato	NO	YES	NO	YES	NO	YES	YES	YES	YES	NO		neg	#NULL!	neg	651	16.2	1583	40	11	109	NO	32919	Darunavir	3	Ritonavir	Raltegravir	Maraviroc		0	0	0	1	1	1	1	ACE INIBITORI NON ASSOCIATI	SOSTANZE MODIFICATRICI DEI LIPIDI, NON ASSOCIATE	ANTITROMBOTICI
M	Italiana	44	179	Pensionato	YES	YES	YES	YES	NO	YES	YES	YES	YES	NO	YES	neg	#NULL!	neg	331	27.3	641	52.2	65	19	YES	35779	Raltegravir	3	Nevirapina	Lamivudina			1	0	1	0	0	1	0	INSULINE ED ANALOGHI	SOSTANZE MODIFICATRICI DEI LIPIDI, NON ASSOCIATE	ANTIULCERA PEPTICA E MALATTIA DA REFLUSSO GASTROESOF.
M	Italiana	76	170	Pensionato	NO	YES	NO	NO	YES	NO	NO	YES	YES	NO	YES	neg	#NULL!	neg	533	37.3	517	34	186	19	YES	40518	Darunavir	2	Ritonavir	Etravirina			0	0	1	1	1	0	0	ALTRI ANALGESICI ED ANTIPIRETICI	SOSTANZE MODIFICATRICI DEI LIPIDI, NON ASSOCIATE	SOSTANZE ANTIADRENERGICHE AD AZIONE PERIFERICA	BETABLOCCANTI ED ALTRI ANTIIPERTENSIVI	BETABLOCCANTI ED ALTRI ANTIIPERTENSIVI
M	Italiana	53	167	Pensionato	NO	YES	YES	YES	NO	NO	NO	YES	NO	YES	YES	pos	#NULL!	neg	557	38	508	36.9	259	19	YES	36526	Raltegravir	3	Abacavir	Lamivudina			1	0	0	0	0	1	0	BETABLOCCANTI ED ALTRI ANTIIPERTENSIVI	ALTRI FARMACI PER DISTURBI CORRELATI ALL'ACIDITA'	VITAMINE A E D, COMPRESE LE LORO ASSOCIAZIONI
M	Italiana	72	172	Pensionato	NO	YES	NO	NO	NO	NO	YES	YES	NO	YES	NO	pos	#NULL!	neg	610	31.6	436	24.1	112	19	YES	34683	Atazanavir	3	Truvada				1	1	0	1	0	0	0	INSULINE ED ANALOGHI
M	Italiana	72	175	Pensionato	NO	YES	NO	NO	NO	YES	NO	YES	NO	NO	NO	neg	#NULL!	neg	433	31.6	403	30.7	181	19	YES	40504	Eviplera	3					0	0	1	0	0	0	0	ACE INIBITORI NON ASSOCIATI	VITAMINE A E D, COMPRESE LE LORO ASSOCIAZIONI
M	Italiana	74	169	Pensionato	NO	YES	NO	NO	NO	YES	NO	YES	NO	NO	NO	neg	#NULL!	neg	434	26.3	607	36.3	5	19	YES	38388	Darunavir	2	Ritonavir	Etravirina			0	0	1	1	1	0	0	FARMACI USATI NELL'IPERTROFIA PROSTATICA BENIGNA	VITAMINE A E D, COMPRESE LE LORO ASSOCIAZIONI
M	Italiana	85	172	Pensionato	YES	YES	NO	YES	NO	YES	NO	NO	NO	NO	NO	neg	#NULL!	neg	317	21.5	784	51.9	30	19	YES	34683	Dolutegravir	3	Kivexa				1	0	0	0	0	1	0	SOSTANZE MODIFICATRICI DEI LIPIDI, NON ASSOCIATE	SOSTANZE ANTIADRENERGICHE AD AZIONE PERIFERICA	ANSIOLITICI
M	Italiana	70	170	Pensionato	NO	YES	NO	NO	YES	YES	NO	YES	NO	NO		neg	#NULL!	neg	832	32.5	1219	46	219	19	YES	38796	Dolutegravir	2	Rilpivirina				0	0	1	0	0	1	0	SOSTANZE MODIFICATRICI DEI LIPIDI, NON ASSOCIATE	SOSTANZE MODIFICATRICI DEI LIPIDI, NON ASSOCIATE	ANTIULCERA PEPTICA E MALATTIA DA REFLUSSO GASTROESOF.	ACE INIBITORI NON ASSOCIATI	BETABLOCCANTI ED ALTRI ANTIIPERTENSIVI
M	Italiana	75	179	Pensionato	YES	YES	YES		NO	YES	NO	YES	NO	NO		neg	#NULL!	neg	1436	50	512	18.4	46	19	YES	38810	Atazanavir	3	Ritonavir	Truvada			1	1	0	1	1	0	0	BETABLOCCANTI ED ALTRI ANTIIPERTENSIVI	ANSIOLITICI
M	Italiana	66	165	Pensionato	NO	NO	NO	YES	NO	YES	NO	NO	NO	NO	NO	neg	#NULL!	neg	500	20.7	937	39	121	19	YES	32978	Darunavir	2	Ritonavir	Raltegravir			0	0	0	1	1	1	0	SOSTANZE MODIFICATRICI DEI LIPIDI, NON ASSOCIATE	VITAMINE A E D, COMPRESE LE LORO ASSOCIAZIONI
M	Italiana	76	174	Lavoratore	NO	YES	NO	NO	NO	YES	NO	NO	NO	NO	NO	neg	#NULL!	neg	737	31.5	911	38.9	139	19	YES	32782	Kivexa	3	Efavirenz				1	0	1	0	0	0	0	SOSTANZE MODIFICATRICI DEI LIPIDI, NON ASSOCIATE
M	Italiana	82	167		NO	YES	NO	NO	YES	YES	YES	YES	NO	NO	NO	neg	#NULL!	neg	416	22.1	869	47.1	184	19	YES	39058	Darunavir	2	Ritonavir	Raltegravir			0	0	0	1	1	1	0	ALTRI ANALGESICI ED ANTIPIRETICI	SOSTANZE MODIFICATRICI DEI LIPIDI, NON ASSOCIATE	ACE INIBITORI NON ASSOCIATI	BETABLOCCANTI ED ALTRI ANTIIPERTENSIVI	ANTITROMBOTICI
M	Italiana	105	180	Pensionato	NO	YES	NO	NO	NO	YES	YES	YES	NO	NO	NO	neg	#NULL!	neg	1030	47.8	461	20.7	596	19	YES	36567	Nevirapina	3	Truvada				1	1	1	0	0	0	0	ACE INIBITORI, ASSOCIAZIONI	SOSTANZE MODIFICATRICI DEI LIPIDI, NON ASSOCIATE	IPOGLICEMIZZANTI, ESCLUSE LE INSULINE
M	Italiana	80	169	Pensionato	NO	YES	YES	NO	YES	YES	NO	YES	NO	NO	NO	neg	#NULL!	neg	373	24.9	658	36.8	173	19	YES	32978	Darunavir	2	Ritonavir	Raltegravir			0	0	0	1	1	1	0	SOSTANZE MODIFICATRICI DEI LIPIDI, NON ASSOCIATE	DIURETICI AD AZIONE DIURETICA MINORE, TIAZIDI	ALTRI FARMACI PER DISTURBI CORRELATI ALL'ACIDITA'	ALTRI ANALGESICI ED ANTIPIRETICI	BETABLOCCANTI ED ALTRI ANTIIPERTENSIVI
M	Italiana	82	162	Pensionato	NO	YES	NO	YES	NO	YES	NO	YES	NO	NO	NO	neg	#NULL!	neg	413	21.7	1090	57.2	266	19	YES	34700	Darunavir	2	Ritonavir	Etravirina			0	0	1	1	1	0	0	FARMACI CHE AGISCONO SU STRUTTURA OSSEA E MINERALIZZAZIONE	ANTIDEPRESSIVI	ANTIULCERA PEPTICA E MALATTIA DA REFLUSSO GASTROESOF.	ANSIOLITICI	ANSIOLITICI
M	Italiana	75	178	Pensionato	NO	YES	NO		YES	YES	NO	YES	NO	NO	NO	neg	#NULL!	neg	332	27.3	544	42.8	22	19	YES	36979	Raltegravir	2	Etravirina				0	0	1	0	0	1	0	DIURETICI AD AZIONE DIURETICA MINORE, TIAZIDI	ANTITROMBOTICI
M	Italiana	79	173	Pensionato	NO		NO	NO	NO	YES	NO	YES	YES	NO		neg	#NULL!	neg	125	10	537	43.9	12	20	NO	36418	Darunavir	3	Ritonavir	Truvada			1	1	0	1	1	0	0	ACE INIBITORI, ASSOCIAZIONI	SOSTANZE MODIFICATRICI DEI LIPIDI, NON ASSOCIATE	ANTITROMBOTICI	GLICOSIDI CARDIACI	FARMACI USATI NELL'IPERTROFIA PROSTATICA BENIGNA
M	Italiana	100	190	Pensionato	NO	YES	NO	NO	NO	NO	NO	NO	NO	NO		neg	#NULL!	neg	734	36.1	730	36.9	498	19	YES	38008	Darunavir	3	Ritonavir	Kivexa			1	0	0	1	1	0	0	VITAMINE A E D, COMPRESE LE LORO ASSOCIAZIONI	ANTIPSICOTICI	PREPARAZIONI ANTIVERTIGINE	ANTIEPILETTICI	ANTIEPILETTICI
M	Italiana	77	170	Pensionato	NO	YES	NO	NO	NO	YES	YES	YES	YES	NO	NO	neg	#NULL!	neg	579	30.8	568	31.9	476	19	YES	41606	Eviplera	3					0	0	1	0	0	0	0	ACE INIBITORI, ASSOCIAZIONI	SOSTANZE MODIFICATRICI DEI LIPIDI, NON ASSOCIATE	ALTRI ANALGESICI ED ANTIPIRETICI	ANSIOLITICI
M	Italiana	80	182	Pensionato	NO	YES	NO	YES	NO	YES	NO	YES	YES	NO	NO	neg	#NULL!	neg	760	46.8	463	28.2	333	30	NO	39972	Darunavir	3	Ritonavir	Kivexa			1	0	0	1	1	0	0	ANTIMALARICI	ANTIINFIAMMATORI/ANTIREUMATICI IN ASSOCIAZIONE
M	Italiana	74	#NULL!		NO		YES	NO	NO	NO	YES	YES	NO	NO	NO	neg	#NULL!	neg	525	28	454	24	395	19	NO		Kivexa	3	Raltegravir				1	0	0	0	0	1	0	CALCIO-ANTAGONISTI SELETTIVI CON PREVAL.EFFETTO VASCOLARE	BETABLOCCANTI	ACE INIBITORI NON ASSOCIATI	DIURETICI DELL'ANSA	ANTIARITMICI, CLASSE I E III	VItalianaMINE A E D, COMPRESE LE LORO ASSOCIAZIONI
M	Italiana	#NULL!	#NULL!		NO		NO					YES				neg	#NULL!	neg	401	27	657	44	63	19			Truvada	3	Lopinavir/Ritonavir				1	1	0	1	1	0	0	ACE INIBITORI NON ASSOCIATI	ANTITROMBOTICI
M	Italiana	#NULL!	#NULL!		NO		NO		NO	YES	NO	YES	YES	NO	NO	neg	#NULL!	neg	560	41	547	40	39	33	NO		Truvada	3	Nevirapina				1	1	1	0	0	0	0	ANTITROMBOTICI	SOSTANZE MODIFICATRICI DEI LIPIDI, NON ASSOCIATE	ACE INIBITORI NON ASSOCIATI	VItalianaMINE A E D, COMPRESE LE LORO ASSOCIAZIONI
M	Italiana	69	169		NO		YES			YES				NO		neg	#NULL!		850	40	334	16	205	19			Raltegravir	2	Atazanavir				0	0	0	1	0	1	0	ANTIULCERA PEPTICA E MALATTIA DA REFLUSSO GASTROESOF.	SOSTANZE MODIFICATRICI DEI LIPIDI, NON ASSOCIATE	FARMACI USATI NELL'IPERTROFIA PROSTATICA BENIGNA				ANTIACIDI
M	Italiana	109	176				YES				YES	YES			YES		#NULL!		#NULL!	#NULL!	#NULL!	#NULL!	15	#NULL!			Lamivudina	2	Ritonavir	Fosamprenavir			1	0	0	1	1	0	0	ANTIGOTTOSI	CALCIO-ANTAGONISTI SELETTIVI CON PREVAL.EFFETTO VASCOLARE	ANTITROMBOTICI	PREPARATI TIROIDEI	DIURETICI DELL'ANSA	INSULINE ED ANALOGHI	ANTAGONISTI DELL'ANGIOTENSINA II, NON ASSOCIATI	ANTIULCERA PEPTICA E MALATTIA DA REFLUSSO GASTROESOF.	INSULINE ED ANALOGHI	BETABLOCCANTI E TIAZIDI
M	Italiana	#NULL!	#NULL!		NO	NO	YES		NO	NO	NO	NO	NO	NO	NO	neg	#NULL!	neg	400	28	480	35	296	19	YES		Truvada	3	Atazanavir				1	1	0	1	0	0	0	FARMACI USATI NELL'IPERTROFIA PROSTATICA BENIGNA	FARMACI USATI NELL'IPERTROFIA PROSTATICA BENIGNA
M	Italiana	90	166		YES		NO	NO	NO	YES	NO	YES	YES	NO	NO	neg	#NULL!	neg	799	35	848	37	267	19	YES		Atazanavir	2	Dolutegravir				0	0	0	1	0	1	0	VItalianaMINE A E D, COMPRESE LE LORO ASSOCIAZIONI	ANTIDEPRESSIVI	ANTAGONISTI DELL'ANGIOTENSINA II, ASSOCIAZIONI	FARMACI USATI NELL'IPERTROFIA PROSTATICA BENIGNA
M	Italiana	#NULL!	#NULL!		YES		NO		NO	YES	NO	NO	NO	NO	NO	neg	#NULL!	neg	498	28	669	37	2	19	YES		Eviplera	3					0	0	1	0	0	0	0	SOSTANZE MODIFICATRICI DEI LIPIDI, NON ASSOCIATE	VItalianaMINE A E D, COMPRESE LE LORO ASSOCIAZIONI
M	Italiana	104.7	164	Pensionato	NO		NO		NO	YES	NO	YES	NO	NO	NO	neg	#NULL!	neg	632	19	1691	52	215	19	YES		Darunavir	2	Ritonavir	Etravirina			0	0	1	1	1	0	0	SOSTANZE MODIFICATRICI DEI LIPIDI, NON ASSOCIATE	VItalianaMINE A E D, COMPRESE LE LORO ASSOCIAZIONI
M	Italiana	76	177		NO	NO	NO		NO	YES	NO	YES	NO	NO	NO	neg	#NULL!	neg	520	37	767	54	254	19	YES		nevirapina	2	dolutegravir				0	0	1	0	0	1	0	BETABLOCCANTI	INTEGRATORI PROTEICI	ANTITROMBOTICI	ANTIEPILETTICI	FARMACI USATI NELL'IPERTROFIA PROSTATICA BENIGNA	SOSTANZE MODIFICATRICI DEI LIPIDI, ASSOCIAZIONI	VItalianaMINE A E D, COMPRESE LE LORO ASSOCIAZIONI
M	Italiana	72	168	Pensionato	NO		NO			YES		YES					#NULL!		505	34	507	33	30	19			Atazanavir	3	Truvada				1	1	0	1	0	0	0	ANTITROMBOTICI	ACE INIBITORI NON ASSOCIATI	SOSTANZE MODIFICATRICI DEI LIPIDI, NON ASSOCIATE	FARMACI USATI NELL'IPERTROFIA PROSTATICA BENIGNA
M	turchia	#NULL!	#NULL!				NO		YES	YES						neg	#NULL!	neg	132	18	417	56	106	19			Eviplera	3					0	0	1	0	0	0	0	ANTITROMBOTICI	DIURETICI DELL'ANSA	ANTITROMBOTICI	ANTIULCERA PEPTICA E MALATTIA DA REFLUSSO GASTROESOF.	ANTIDEPRESSIVI	VItalianaMINE A E D, COMPRESE LE LORO ASSOCIAZIONI	PREPARATI A BASE DI FERRO	SOSTANZE MODIFICATRICI DEI LIPIDI, NON ASSOCIATE
M	Italiana	#NULL!	#NULL!				YES	NO	NO	YES	NO	YES	NO	NO	NO	neg	#NULL!		713	32	1264	56	463	#NULL!			Raltegravir	2	Atazanavir				0	0	0	1	0	1	0	SOSTANZE MODIFICATRICI DEI LIPIDI, NON ASSOCIATE	VItalianaMINE A E D, COMPRESE LE LORO ASSOCIAZIONI	ANTITROMBOTICI	FARMACI USATI NELL'IPERTROFIA PROSTATICA BENIGNA	ALTRI FARMACI DEL SISTEMA NERVOSO
M	Italiana	79	169		NO	YES	NO	YES	NO	YES	NO	YES	NO	NO	NO	neg	#NULL!	neg	816	44	627	34	153	19	YES		Truvada	3	Nevirapina				1	1	1	0	0	0	0	ACE INIBITORI NON ASSOCIATI	SOSTANZE MODIFICATRICI DEI LIPIDI, NON ASSOCIATE	OPPIOIDI	VItalianaMINE A E D, COMPRESE LE LORO ASSOCIAZIONI
M	Italiana	106	180		NO		YES					YES		NO		neg	#NULL!	neg	173	23	259	35	53	19			Stribild	3					1	0	0	0	0	1	0	VItalianaMINE A E D, COMPRESE LE LORO ASSOCIAZIONI	ANTAGONISTI DELL'ANGIOTENSINA II, NON ASSOCIATI
M	Italiana	#NULL!	#NULL!				NO	NO	NO	YES	NO	YES	NO	NO	NO	neg	#NULL!		631	47	435	32	217	34			Darunavir	3	Lamivudina	Rilpivirina			1	0	1	1	0	0	0	PREPARATI TIROIDEI	ACE INIBITORI NON ASSOCIATI	BETABLOCCANTI	SOSTANZE MODIFICATRICI DEI LIPIDI, NON ASSOCIATE	VItalianaMINE A E D, COMPRESE LE LORO ASSOCIAZIONI
M	Italiana	#NULL!	#NULL!				NO					YES				neg	#NULL!	neg	316	32	451	47	192	19			Atripla	3					1	1	1	0	0	0	0	VItalianaMINE A E D, COMPRESE LE LORO ASSOCIAZIONI	SOSTANZE ANTIADRENERGICHE AD AZIONE PERIFERICA
M	Italiana	#NULL!	#NULL!					YES				YES				neg	#NULL!	pos	414	16	1862	72	125	30			Lopinavir/Ritonavir	3	Kivexa				1	0	0	1	1	0	0	ACE INIBITORI NON ASSOCIATI	BETABLOCCANTI	ANTIDEPRESSIVI	ANSIOLITICI	VItalianaMINE A E D, COMPRESE LE LORO ASSOCIAZIONI	ANSIOLITICI
M	Italiana	#NULL!	#NULL!		NO		NO		NO	NO	NO	NO	NO	NO	NO	pos	#NULL!	neg	601	32	773	41	41	19	YES		Atripla	3					1	1	1	0	0	0	0	FARMACI USATI NELL'IPERTROFIA PROSTATICA BENIGNA
M	Italiana	84	170		NO		YES		NO	NO	NO	YES	NO	NO	NO	neg	#NULL!	neg	699	34	935	45	184	19	YES		Kivexa	3	Rilpivirina				1	0	1	0	0	0	0	ANTIARITMICI, CLASSE I E III	FARMACI USATI NELL'IPERTROFIA PROSTATICA BENIGNA	DECONGESTIONANTI ED ANTIALLERGICI	ADRENERGICI PER AEROSOL	ANTAGONISTI DELL'ANGIOTENSINA II, NON ASSOCIATI	VItalianaMINE A E D, COMPRESE LE LORO ASSOCIAZIONI
M	Italiana	80	169		NO		YES	NO	YES	YES	YES	YES	YES	NO	NO	neg	#NULL!	neg	452	30	713	48	90	19	YES		Kivexa	3	Dolutegravir				1	0	0	0	0	1	0	SOSTANZE MODIFICATRICI DEI LIPIDI, ASSOCIAZIONI	SOSTANZE MODIFICATRICI DEI LIPIDI, NON ASSOCIATE	ANTAGONISTI DELL'ANGIOTENSINA II, ASSOCIAZIONI	BETABLOCCANTI	ANTITROMBOTICI	ANTIULCERA PEPTICA E MALATTIA DA REFLUSSO GASTROESOF.	DIURETICI DELL'ANSA	ANTIGOTTOSI	VASODILATATORI USATI NELLE MALATTIE CARDIACHE	INSULINE ED ANALOGHI
M	Italiana	73	167	Pensionato	NO	NO	NO	YES	NO	YES	NO	NO	NO	NO	NO	neg	#NULL!	neg	438	49	167	19	315	19	YES		Atripla	3					1	1	1	0	0	0	0	FARMACI USATI NELL'IPERTROFIA PROSTATICA BENIGNA	VItalianaMINE A E D, COMPRESE LE LORO ASSOCIAZIONI	ANTIINFIAMMATORI
M	Italiana	#NULL!	#NULL!	Lavoratore	NO	NO	NO	NO	NO	NO	YES	YES	NO	NO	NO	neg	#NULL!	neg	627	37	688	41	425	19	YES		Stribild	3					1	0	0	0	0	1	0	ACE INIBITORI NON ASSOCIATI	IPOGLICEMIZZANTI, ESCLUSE LE INSULINE	VItalianaMINE A E D, COMPRESE LE LORO ASSOCIAZIONI
M	Italiana	#NULL!	#NULL!		NO		NO		NO	YES	NO	YES	NO	NO	NO	neg	#NULL!	neg	195	15	548	42	61	19	NO		Kivexa	3	Nevirapina				1	0	1	0	0	0	0	ACE INIBITORI, ASSOCIAZIONI	SOSTANZE MODIFICATRICI DEI LIPIDI, NON ASSOCIATE	VItalianaMINE A E D, COMPRESE LE LORO ASSOCIAZIONI
M	Italiana	69	180			YES	YES	YES	YES	YES	YES	NO	YES	NO	YES	neg	#NULL!	neg	619	39	493	31	253	19	YES		Raltegravir	2	Atazanavir	Ritonavir			0	0	0	1	1	1	0	ANTITROMBOTICI	ANTIEPILETTICI	MIORILASSANTI AD AZIONE CENTRALE	ANTIPSICOTICI
M	Italiana	#NULL!	#NULL!	Pensionato	NO		YES	NO	NO	NO	NO	NO	YES	YES	NO	neg	#NULL!	pos	1048	38	806	29	445	19			Raltegravir	2	Atazanavir				0	0	0	1	0	1	0	ANTIVIRALI AD AZIONE DIRETTA	ANTIVIRALI AD AZIONE DIRETTA	VItalianaMINE A E D, COMPRESE LE LORO ASSOCIAZIONI
M	Italiana	64.5	168		NO		NO		NO	YES	NO	NO	NO	NO	NO	neg	#NULL!	neg	591	37	797	49	343	19	NO		Kivexa	3	Atazanavir	Ritonavir			1	0	0	1	1	0	0	VItalianaMINE A E D, COMPRESE LE LORO ASSOCIAZIONI
M	Italiana	79	178				NO		YES		YES	YES		NO		neg	#NULL!		252	19	774	60	56	19			Maraviroc	2	Darunavir				0	0	0	1	0	0	1	IPOGLICEMIZZANTI, ESCLUSE LE INSULINE	ANTAGONISTI DELL'ANGIOTENSINA II, NON ASSOCIATI	DIURETICI AD AZIONE DIURETICA MINORE, TIAZIDI	VItalianaMINE A E D, COMPRESE LE LORO ASSOCIAZIONI	ANTITROMBOTICI	CALCIO-ANTAGONISTI SELETTIVI CON PREVAL.EFFETTO VASCOLARE
M	Italiana	90	#NULL!				NO							NO		neg	#NULL!		425	24	850	51	191	19			Lopinavir/Ritonavir	2	Raltegravir				0	0	0	1	1	1	0	VItalianaMINE A E D, COMPRESE LE LORO ASSOCIAZIONI
M	Italiana	#NULL!	#NULL!		NO		NO		YES	YES	YES	YES	YES	NO	NO	neg	#NULL!	neg	586	35	552	34	111	39	NO		Truvada	3	Lopinavir/Ritonavir				1	1	0	1	1	0	0	ANTIULCERA PEPTICA E MALATTIA DA REFLUSSO GASTROESOF.	ANTIEPILETTICI	ANTIDEPRESSIVI	IPOGLICEMIZZANTI, ESCLUSE LE INSULINE	ANTITROMBOTICI	ACE INIBITORI NON ASSOCIATI	SOSTANZE MODIFICATRICI DEI LIPIDI, NON ASSOCIATE
M	Italiana	80	180		NO		NO		NO	YES	NO	YES	NO	NO	NO	neg	#NULL!	neg	781	36	920	42	177	19	YES		Kivexa	3	Darunavir	Ritonavir			1	0	0	1	1	0	0	CALCIO	VItalianaMINE A E D, COMPRESE LE LORO ASSOCIAZIONI	ACE INIBITORI NON ASSOCIATI	SOSTANZE MODIFICATRICI DEI LIPIDI, NON ASSOCIATE	PREPARATI ANTIGLAUCOMA E MIOTICI
M	Italiana	#NULL!	#NULL!		NO		NO	NO	NO	YES	NO	YES	NO	NO	NO	neg	#NULL!	neg	714	28	1336	53	483	19	YES		Stribild	3					1	0	0	0	0	1	0	ACE INIBITORI NON ASSOCIATI	VItalianaMINE A E D, COMPRESE LE LORO ASSOCIAZIONI
M	Italiana	75	158		YES		NO		NO	NO	YES	YES	NO	NO	NO	neg	#NULL!	neg	534	45	370	31	15	19	YES		Eviplera	3					0	0	1	0	0	0	0	BETABLOCCANTI	ANTAGONISTI DELL'ANGIOTENSINA II, ASSOCIAZIONI	VItalianaMINE A E D, COMPRESE LE LORO ASSOCIAZIONI
M	Italiana	115	180	Pensionato	YES	NO	NO	NO	YES	YES	NO	YES	NO	NO	NO	neg	#NULL!	neg	500	25	356	24	494	19	YES		EmtricItalianabina	2	Nevirapina				1	0	1	0	0	0	0	SOSTANZE MODIFICATRICI DEI LIPIDI, NON ASSOCIATE	ANTITROMBOTICI	ANSIOLITICI	ANTIULCERA PEPTICA E MALATTIA DA REFLUSSO GASTROESOF.	ACE INIBITORI, ASSOCIAZIONI	BETABLOCCANTI	VItalianaMINE A E D, COMPRESE LE LORO ASSOCIAZIONI
M	Italiana	59	160				YES			YES	YES	YES		NO			#NULL!		216	26	360	46	15	19			Nevirapina	2	Raltegravir				0	0	1	0	0	1	0	VItalianaMINE A E D, COMPRESE LE LORO ASSOCIAZIONI	ACE INIBITORI NON ASSOCIATI	SOSTANZE MODIFICATRICI DEI LIPIDI, NON ASSOCIATE	CALCIO-ANTAGONISTI SELETTIVI CON PREVAL.EFFETTO VASCOLARE
M	Italiana	59	163		YES	YES	NO	YES	NO	NO	NO	YES	YES	NO	YES	pos	#NULL!	pos	228	27	398	48	61	19	YES		Lopinavir/Ritonavir	3	Truvada				1	1	0	1	1	0	0	ACE INIBITORI, ASSOCIAZIONI	SOSTANZE ANTIADRENERGICHE AD AZIONE PERIFERICA	ANTIEPILETTICI	FARMACI UTILIZZATI NEI DISTURBI DA DIPENDENZA	VItalianaMINE A E D, COMPRESE LE LORO ASSOCIAZIONI	PROGESTINICI ED ESTROGENI IN ASSOCIAZIONE
M	Italiana	80	189	Pensionato	NO	NO	NO	NO	NO	YES	NO	YES	NO	NO	NO	neg	#NULL!	neg	388	43	462	34	349	19	YES		Raltegravir	3	Kivexa				1	0	0	0	0	1	0	ANTIGOTTOSI	ACE INIBITORI, ASSOCIAZIONI	ANTIMICROBICI INTESTINALI	ANTIARITMICI, CLASSE I E III	ANTITROMBOTICI	ANTIULCERA PEPTICA E MALATTIA DA REFLUSSO GASTROESOF.	FARMACI USATI NELL'IPERTROFIA PROSTATICA BENIGNA	SOSTANZE MODIFICATRICI DEI LIPIDI, NON ASSOCIATE	ANTIDEPRESSIVI	VItalianaMINA B12 ED ACIDO FOLICO
M	Italiana	#NULL!	#NULL!					NO	NO	YES	NO	NO	NO	NO	NO		#NULL!	neg	687	35	696	36	327	19			Truvada	3		Atazanavir			1	1	0	1	0	0	0	VItalianaMINE A E D, COMPRESE LE LORO ASSOCIAZIONI	SOSTANZE MODIFICATRICI DEI LIPIDI, NON ASSOCIATE
M	Italiana	73.5	#NULL!				YES		YES	YES	YES	YES		NO		neg	#NULL!	neg	674	34	842	45	168	19			Lamivudina	3	Raltegravir	Lopinavir/Ritonavir			1	0	0	1	1	1	0	SOSTANZE ANTIADRENERGICHE AD AZIONE PERIFERICA	ACE INIBITORI NON ASSOCIATI
M	Italiana	61	167		NO		NO	NO	YES	YES	NO	YES	NO	NO	NO	neg	#NULL!	neg	641	31	923	45	208	19	YES		Kivexa	3	Raltegravir				1	0	0	0	0	1	0	ANTAGONISTI DELL'ANGIOTENSINA II, NON ASSOCIATI	ANTITROMBOTICI	ANTIULCERA PEPTICA E MALATTIA DA REFLUSSO GASTROESOF.	SOSTANZE MODIFICATRICI DEI LIPIDI, ASSOCIAZIONI	FARMACI USATI NELL'IPERTROFIA PROSTATICA BENIGNA	VItalianaMINE A E D, COMPRESE LE LORO ASSOCIAZIONI
M	Italiana	#NULL!	#NULL!		NO		YES		NO	YES	YES	YES	NO	NO	NO	neg	#NULL!	neg	357	42	323	38	#NULL!	19	NO		Efavirenz	2	Raltegravir				0	0	1	0	0	1	0	ANTITROMBOTICI	INSULINE ED ANALOGHI	INSULINE ED ANALOGHI	BETABLOCCANTI	FARMACI USATI NELL'IPERTROFIA PROSTATICA BENIGNA	ACE INIBITORI, ASSOCIAZIONI	CALCIO-ANTAGONISTI SELETTIVI CON PREVAL.EFFETTO VASCOLARE
M	Italiana	#NULL!	#NULL!		NO		NO		NO	YES	NO	NO	NO	NO	NO	neg	#NULL!	neg	716	48	476	32	181	19	YES		Eviplera	3					0	0	1	0	0	0	0	VItalianaMINE A E D, COMPRESE LE LORO ASSOCIAZIONI
M	Italiana	#NULL!	#NULL!				NO			YES	YES	YES		NO		neg	#NULL!	neg	352	32	320	30	23	19			Nevirapina	2	Raltegravir				0	0	1	0	0	1	0	VItalianaMINE A E D, COMPRESE LE LORO ASSOCIAZIONI	IPOGLICEMIZZANTI, ESCLUSE LE INSULINE	SOSTANZE MODIFICATRICI DEI LIPIDI, NON ASSOCIATE	DIURETICI DELL'ANSA	BETABLOCCANTI	ANTITROMBOTICI	ANTIULCERA PEPTICA E MALATTIA DA REFLUSSO GASTROESOF.	ANTITROMBOTICI
M	Italiana	70	#NULL!		NO		NO			YES	YES	YES		NO		neg	#NULL!		527	27	1054	57	98	19			Efavirenz	3	Kivexa				1	0	1	0	0	0	0	INSULINE ED ANALOGHI	INSULINE ED ANALOGHI	INSULINE ED ANALOGHI	SOSTANZE MODIFICATRICI DEI LIPIDI, NON ASSOCIATE	ANTAGONISTI DELL'ANGIOTENSINA II, ASSOCIAZIONI
M	Italiana	#NULL!	#NULL!	Pensionato	YES	YES	NO	YES			YES		YES	NO	YES	neg	#NULL!		308	31	474	48	304	19			Raltegravir	2	Nevirapina				0	0	1	0	0	1	0	SOSTANZE ALCHILANTI	ANTIULCERA PEPTICA E MALATTIA DA REFLUSSO GASTROESOF.	ADRENERGICI PER AEROSOL	VItalianaMINE A E D, COMPRESE LE LORO ASSOCIAZIONI	FARMACI CHE AGISCONO SU STRUTTURA OSSEA E MINERALIZZAZIONE
M	Italiana	#NULL!	#NULL!				NO			YES		YES		NO		neg	#NULL!	neg	633	45	395	28	289	30			Atripla	3					1	1	1	0	0	0	0	ANTITROMBOTICI	BETABLOCCANTI	SOSTANZE MODIFICATRICI DEI LIPIDI, NON ASSOCIATE
M	Italiana	76	169				YES		NO	YES	NO	YES	YES	NO	YES	neg	#NULL!		1017	27	1562	41	268	19	NO		Tivicay	2	Rilpivirina				0	0	1	0	0	1	0	BETABLOCCANTI	ANTAGONISTI DELL'ANGIOTENSINA II, NON ASSOCIATI	VItalianaMINE A E D, COMPRESE LE LORO ASSOCIAZIONI	ANTITROMBOTICI
M	Italiana	58	160		NO		NO		NO	YES	NO	YES	NO	NO	NO	neg	#NULL!	neg	225	34	295	45	136	23	NO		Kivexa	3	Nevirapina				1	0	1	0	0	0	0	ACE INIBITORI NON ASSOCIATI
M	Italiana	73	185	Pensionato	YES	YES	NO	YES	NO	YES	NO	NO	YES	NO	YES	neg	#NULL!	neg	676	17	1885	49	324	19	YES		Truvada	3	Nevirapina				1	1	1	0	0	0	0	VItalianaMINE A E D, COMPRESE LE LORO ASSOCIAZIONI	SOSTANZE MODIFICATRICI DEI LIPIDI, NON ASSOCIATE	ADRENERGICI PER AEROSOL	ALTRI FARM. PER DISTURBI OSTRUTTIVI VIE RESPIR. PER AEROSOL
M	Italiana	78	#NULL!		YES		NO	NO	NO	YES	YES	YES		NO	NO	neg	#NULL!		747	33	976	43	141	19			Truvada	3	Raltegravir				1	1	0	0	0	1	0	FARMACI USATI NELL'IPERTROFIA PROSTATICA BENIGNA	SOSTANZE MODIFICATRICI DEI LIPIDI, NON ASSOCIATE	VItalianaMINE A E D, COMPRESE LE LORO ASSOCIAZIONI	ANTITROMBOTICI	ANTAGONISTI DELL'ANGIOTENSINA II, ASSOCIAZIONI
M	Italiana	#NULL!	#NULL!			YES	YES	YES	NO	YES	YES	YES	NO	NO	NO	neg	#NULL!	neg	409	27	737	49	204	19	YES		Kivexa	3	Nevirapina				1	0	1	0	0	0	0	CALCIO-ANTAGONISTI SELETTIVI CON PREVAL.EFFETTO VASCOLARE	ANTAGONISTI DELL'ANGIOTENSINA II, NON ASSOCIATI	ALTRI PREPARATI ANTIANEMICI	CALCIO	CALCIO	SOSTANZE ANTIADRENERGICHE AD AZIONE PERIFERICA	ANTITROMBOTICI	DIURETICI DELL'ANSA	ANTIEPILETTICI	INSULINE ED ANALOGHI
M	Italiana	63	#NULL!		NO		YES		NO	YES	NO	NO	NO	NO	NO	neg	#NULL!	neg	693	44	567	36	281	19	YES		Kivexa	3	Dolutegravir				1	0	0	0	0	1	0	FARMACI USATI NELL'IPERTROFIA PROSTATICA BENIGNA
M	Italiana	68	162		NO	YES	NO	NO	NO	YES	NO	NO	NO	NO	NO	neg	#NULL!	neg	415	27	735	47	119	19	YES		Truvada	3	Nevirapina				1	1	1	0	0	0	0	SOSTANZE MODIFICATRICI DEI LIPIDI, NON ASSOCIATE	SOSTANZE MODIFICATRICI DEI LIPIDI, NON ASSOCIATE	VItalianaMINE A E D, COMPRESE LE LORO ASSOCIAZIONI
M	Italiana	71	163		YES	YES	YES	YES	NO	YES	NO	YES	YES	NO	NO	neg	#NULL!	neg	575	26	831	37	253	19	YES		Atripla	3					1	1	1	0	0	0	0	VItalianaMINE A E D, COMPRESE LE LORO ASSOCIAZIONI	CALCIO	SOSTANZE MODIFICATRICI DEI LIPIDI, NON ASSOCIATE	ANTAGONISTI DELL'ANGIOTENSINA II, ASSOCIAZIONI	FARMACI CHE AGISCONO SU STRUTTURA OSSEA E MINERALIZZAZIONE
M	Italiana	72	172		NO		NO	NO	NO	YES	NO	YES	NO	NO	NO	neg	#NULL!	neg	175	10	1055	58	23	151			Truvada	3	Dolutegravir				1	1	0	0	0	1	0	SOSTANZE MODIFICATRICI DEI LIPIDI, NON ASSOCIATE	ANTAGONISTI DELL'ANGIOTENSINA II, NON ASSOCIATI	VItalianaMINE A E D, COMPRESE LE LORO ASSOCIAZIONI	SOSTANZE CONTRO L'AMEBIASI ED ALTRE AFFEZIONI PROTOZOARIE	ANTIULCERA PEPTICA E MALATTIA DA REFLUSSO GASTROESOF.
M	Italiana	85	175		NO		NO		NO	YES	YES	YES	NO	NO	NO	neg	#NULL!	neg	556	24	#NULL!	52	121	19	YES		Kivexa	3	Dolutegravir				1	0	0	0	0	1	0	BETABLOCCANTI	ANTAGONISTI DELL'ANGIOTENSINA II, ASSOCIAZIONI	SOSTANZE ANTIADRENERGICHE AD AZIONE PERIFERICA	SOSTANZE ANTIADRENERGICHE AD AZIONE CENTRALE	SOSTANZE MODIFICATRICI DEI LIPIDI, NON ASSOCIATE	FARMACI USATI NELL'IPERTROFIA PROSTATICA BENIGNA	CALCIO-ANTAGONISTI SELETTIVI CON PREVAL.EFFETTO VASCOLARE	ANSIOLITICI
M	Italiana	85	161		NO		YES	NO		YES	YES	YES	NO	NO	NO	neg	#NULL!		248	20	598	47	32	19	NO		Tivicay	2	Rilpivirina				0	0	1	0	0	1	0	IPOGLICEMIZZANTI, ESCLUSE LE INSULINE	ANTITROMBOTICI	ACIDO ASCORBICO (VIT. C), COMPRESE LE ASSOCIAZIONI	SOSTANZE MODIFICATRICI DEI LIPIDI, NON ASSOCIATE	SOSTANZE MODIFICATRICI DEI LIPIDI, NON ASSOCIATE
M	Italiana	75	173		NO	YES	NO			YES		YES		NO	YES	neg	#NULL!		450	28	813	51	149	19			Atripla	3					1	1	1	0	0	0	0	SOSTANZE MODIFICATRICI DEI LIPIDI, NON ASSOCIATE	ANTIULCERA PEPTICA E MALATTIA DA REFLUSSO GASTROESOF.	VItalianaMINE A E D, COMPRESE LE LORO ASSOCIAZIONI	ADRENERGICI PER AEROSOL
M	Italiana	91	175	Pensionato	NO	NO	YES	NO	NO	NO	YES	NO	NO	NO	NO	neg	#NULL!	neg	404	27	321	21	213	19	YES		Truvada	3	Nevirapina				1	1	1	0	0	0	0	IPOGLICEMIZZANTI, ESCLUSE LE INSULINE	VItalianaMINE A E D, COMPRESE LE LORO ASSOCIAZIONI
M	Italiana	99	160	Pensionato	YES	YES	YES	YES	NO	YES	YES	YES	NO	NO	YES	neg	#NULL!	neg	489	39	483	39	455	19	YES		Raltegravir	2	Etravirina				0	0	1	0	0	1	0	ADRENERGICI PER AEROSOL	VItalianaMINE A E D, COMPRESE LE LORO ASSOCIAZIONI	ANTIPSICOTICI	ANTIULCERA PEPTICA E MALATTIA DA REFLUSSO GASTROESOF.	BETABLOCCANTI	ANTIGOTTOSI	ANTIACIDI	LASSATIVI	ANTIDEPRESSIVI	IPOGLICEMIZZANTI, ESCLUSE LE INSULINE
M	Italiana	63	169		YES		YES	YES	NO	NO	YES	YES	NO	YES	NO	neg	#NULL!	pos	266	26	694	67	123	19	YES		Atazanavir	4	Maraviroc	Truvada			1	1	0	1	0	0	1	IPNOTICI E SEDATIVI	PROGESTINICI	ORMONI E SOSTANZE CORRELATE	ANTAGONISTI DELL'ANGIOTENSINA II, NON ASSOCIATI	VItalianaMINE A E D, COMPRESE LE LORO ASSOCIAZIONI
M	Italiana	46	155		YES		NO	NO	NO	YES	NO	YES	NO	NO	YES	neg	#NULL!		297	16	1329	71	65	193			Tivicay	2	Darunavir				0	0	0	1	0	1	0	BETABLOCCANTI	ALTRI FARM. PER DISTURBI OSTRUTTIVI VIE RESPIR. PER AEROSOL	ADRENERGICI PER AEROSOL	ALTRI FARM. PER DISTURBI OSTRUTTIVI VIE RESPIR. PER AEROSOL
M	Italiana	72	161				NO					YES		NO		neg	#NULL!	neg	519	37	437	31	220	19			Eviplera	3					0	0	1	0	0	0	0	VItalianaMINE A E D, COMPRESE LE LORO ASSOCIAZIONI	ACE INIBITORI NON ASSOCIATI
M	Italiana	#NULL!	#NULL!		YES	YES	YES	YES	YES	YES	YES	YES	NO	NO	YES	neg	#NULL!	neg	935	26	1341	38	241	110	NO		Darunavir	2	Ritonavir	Etravirina			0	0	1	1	1	0	0	ANTITROMBOTICI	BETABLOCCANTI	SOSTANZE MODIFICATRICI DEI LIPIDI, NON ASSOCIATE	FARMACI USATI NELL'IPERTROFIA PROSTATICA BENIGNA	DIURETICI DELL'ANSA	INSULINE ED ANALOGHI	INSULINE ED ANALOGHI	ADRENERGICI PER AEROSOL	DIURETICI E FARMACI RISPARMIATORI DI POTASSIO IN ASSOCIAZ.	ANTIULCERA PEPTICA E MALATTIA DA REFLUSSO GASTROESOF.
M	Italiana	#NULL!	#NULL!				YES			YES	YES	YES		NO		neg	#NULL!	neg	699	34	700	32	75	19			Lopinavir/Ritonavir	3	Combivir				1	0	0	1	1	0	0	SOSTANZE MODIFICATRICI DEI LIPIDI, NON ASSOCIATE	ACE INIBITORI NON ASSOCIATI	ANTITROMBOTICI	ANTIULCERA PEPTICA E MALATTIA DA REFLUSSO GASTROESOF.
M	Italiana	#NULL!	#NULL!				NO							YES		neg	#NULL!	neg	794	32	1323	50	195	19			Lopinavir/Ritonavir	1					0	0	0	1	1	0	0	VItalianaMINE A E D, COMPRESE LE LORO ASSOCIAZIONI	ANTITROMBOTICI	FARMACI USATI NELL'IPERTROFIA PROSTATICA BENIGNA
M	Italiana	#NULL!	#NULL!		YES		NO	NO	NO	YES	NO	YES	YES	NO	YES	neg	#NULL!		567	55	300	29	176	#NULL!			Truvada	3	Atazanavir				1	1	0	1	0	0	0	ANTAGONISTI DELL'ANGIOTENSINA II, NON ASSOCIATI	ANTITROMBOTICI	ALTRI FARM. PER DISTURBI OSTRUTTIVI VIE RESPIR. PER AEROSOL	ALTRI FARM. PER DISTURBI OSTRUTTIVI VIE RESPIR. PER AEROSOL
M	Italiana	80	177		NO		NO			YES	YES			NO		neg	#NULL!	neg	253	16	980	61	50	19			Rilpivirina	3	Kivexa				1	0	1	0	0	0	0	IPOGLICEMIZZANTI, ESCLUSE LE INSULINE	IPOGLICEMIZZANTI, ESCLUSE LE INSULINE	SOSTANZE MODIFICATRICI DEI LIPIDI, NON ASSOCIATE	ACE INIBITORI NON ASSOCIATI			ANTIACIDI
M	Italiana	57	173	Pensionato	NO	YES	YES		NO	YES	NO	NO	YES	NO	YES	neg	#NULL!	neg	496	30	532	45	14	19	YES		Raltegravir	2	Etravirina				0	0	1	0	0	1	0	ANTITROMBOTICI	SOSTANZE MODIFICATRICI DEI LIPIDI, NON ASSOCIATE	IPNOTICI E SEDATIVI	IPNOTICI E SEDATIVI	ANTIULCERA PEPTICA E MALATTIA DA REFLUSSO GASTROESOF.
M	Italiana	82	170		NO		NO		YES	YES	NO	NO	NO	NO	NO	neg	#NULL!	neg	687	30	778	34	305	19	YES		Raltegravir	2	Darunavir	Ritonavir			0	0	0	1	1	1	0	ANTITROMBOTICI
M	Italiana	74	170	Pensionato	NO		YES		YES	YES		YES		NO			#NULL!	neg	339	23	423	28	30	19			Kivexa	3	Nevirapina				1	0	1	0	0	0	0	ACE INIBITORI NON ASSOCIATI	GLICOSIDI CARDIACI	CALCIO-ANTAGONISTI SELETTIVI CON EFFETTO CARDIACO DIRETTO	ANTIULCERA PEPTICA E MALATTIA DA REFLUSSO GASTROESOF.	ANTITROMBOTICI	ANTITROMBOTICI	SOSTANZE DOPAMINERGICHE
M	Italiana	#NULL!	#NULL!				NO					YES		YES		neg	#NULL!	neg	542	35	774	50	29	19			Abacavir	2	Lamivudina				1	0	0	0	0	0	0	FARMACI USATI NELL'IPERTROFIA PROSTATICA BENIGNA	ACE INIBITORI NON ASSOCIATI
M	Italiana	#NULL!	#NULL!				NO					YES		NO		neg	#NULL!	neg	887	55	554	34	404	19			Atripla	3					1	1	1	0	0	0	0	VItalianaMINE A E D, COMPRESE LE LORO ASSOCIAZIONI
M	Italiana	109	182		NO	YES	YES		YES	YES	NO	YES	NO	NO	YES	neg	#NULL!	neg	545	29	847	46	225	19	YES		Kivexa	3	Dolutegravir				1	0	0	0	0	1	0	ACE INIBITORI NON ASSOCIATI	CALCIO-ANTAGONISTI SELETTIVI CON PREVAL.EFFETTO VASCOLARE	ADRENERGICI PER AEROSOL	ALTRI FARMACI SISTEMICI PER DISTURBI OSTRUTTIVI VIE RESPIR.	SOSTANZE MODIFICATRICI DEI LIPIDI, NON ASSOCIATE	ANTIGOTTOSI	DIURETICI DELL'ANSA	ANTIULCERA PEPTICA E MALATTIA DA REFLUSSO GASTROESOF.	ANTITROMBOTICI	VASODILATATORI USATI NELLE MALATTIE CARDIACHE
M	Italiana	#NULL!	172		NO	YES	YES	YES	NO	YES	YES	YES	YES	NO	NO	neg	#NULL!	neg	643	23	868	39	78	19	YES		Kivexa	3	Atazanavir				1	0	0	1	0	0	0	FARMACI USATI NELL'IPERTROFIA PROSTATICA BENIGNA	ANTAGONISTI DELL'ANGIOTENSINA II, NON ASSOCIATI	ANTITROMBOTICI	VItalianaMINE A E D, COMPRESE LE LORO ASSOCIAZIONI	OPPIOIDI	OPPIOIDI	ANESTETICI LOCALI	INSULINE ED ANALOGHI	INSULINE ED ANALOGHI	FARMACI USATI NELL'IPERTROFIA PROSTATICA BENIGNA
M	Italiana	75	164	Pensionato	YES					YES		YES		NO			#NULL!		476	30	570	36	88	19			Raltegravir	2	Lopinavir/Ritonavir				0	0	0	1	1	1	0	PREPARATI ANTITIROIDEI	SOSTANZE ANTIADRENERGICHE AD AZIONE PERIFERICA	ACE INIBITORI NON ASSOCIATI	SOSTANZE MODIFICATRICI DEI LIPIDI, NON ASSOCIATE	ANTIGOTTOSI	SOSTANZE MODIFICATRICI DEI LIPIDI, NON ASSOCIATE	FARMACI USATI NELL'IPERTROFIA PROSTATICA BENIGNA
M	Italiana	#NULL!	#NULL!								YES					neg	#NULL!	neg	#NULL!	38	#NULL!	21	82	47			Lopinavir/Ritonavir	1					0	0	0	1	1	0	0	VItalianaMINE A E D, COMPRESE LE LORO ASSOCIAZIONI	SOSTANZE MODIFICATRICI DEI LIPIDI, NON ASSOCIATE	INSULINE ED ANALOGHI
M	Italiana	97	178	Pensionato	NO		YES		YES	YES	YES	YES	NO	NO	NO	neg	#NULL!	neg	367	15	1680	69	161	259	NO		Atazanavir	3	Ritonavir	Maraviroc	Dolutegravir		0	0	0	1	1	1	1	INSULINE ED ANALOGHI	INSULINE ED ANALOGHI	ANTITROMBOTICI	BETABLOCCANTI	SOSTANZE MODIFICATRICI DEI LIPIDI, NON ASSOCIATE
M	Italiana	#NULL!	#NULL!				NO	NO	NO	NO	NO	NO	NO	NO	NO	neg	#NULL!		309	27	440	38	80	19			Raltegravir	2	Atazanavir				0	0	0	1	0	1	0	VItalianaMINE A E D, COMPRESE LE LORO ASSOCIAZIONI
M	Italiana	#NULL!	#NULL!				NO						YES	NO			#NULL!	pos	561	30	801	43	390	26			Truvada	3	Atazanavir				1	1	0	1	0	0	0	VItalianaMINE A E D, COMPRESE LE LORO ASSOCIAZIONI
M	Italiana	65	#NULL!		NO		YES		YES	YES	NO	YES	NO	NO	NO	neg	#NULL!	neg	691	29	1286	53	304	19	NO		Truvada	3	Dolutegravir				1	1	0	0	0	1	0	ANTITROMBOTICI	ACE INIBITORI NON ASSOCIATI	ANTIULCERA PEPTICA E MALATTIA DA REFLUSSO GASTROESOF.	SOSTANZE MODIFICATRICI DEI LIPIDI, NON ASSOCIATE	VASODILATATORI USATI NELLE MALATTIE CARDIACHE	BETABLOCCANTI
M	Italiana	#NULL!	#NULL!									YES				neg	#NULL!	neg	638	38	552	33	240	19			Atripla	3					1	1	1	0	0	0	0	SOSTANZE ANTIADRENERGICHE AD AZIONE PERIFERICA
M	Italiana	76	172	Pensionato	YES	NO	NO	NO	NO	YES	NO	YES	YES	NO	YES	pos	#NULL!	neg	640	31	830	41	331	19	YES		EmtricItalianabina	2	Nevirapina				1	0	1	0	0	0	0	ANTAGONISTI DELL'ANGIOTENSINA II, ASSOCIAZIONI	SOSTANZE MODIFICATRICI DEI LIPIDI, NON ASSOCIATE	IPNOTICI E SEDATIVI	IPNOTICI E SEDATIVI	ANTITROMBOTICI	ANTIDEPRESSIVI	ADRENERGICI PER AEROSOL
M	Italiana	75	172	Pensionato	NO		NO		NO	YES	NO	YES	NO	NO	NO	neg	#NULL!	neg	551	21	1721	66	411	19	YES		Eviplera	3					0	0	1	0	0	0	0	SOSTANZE MODIFICATRICI DEI LIPIDI, NON ASSOCIATE	ANTAGONISTI DELL'ANGIOTENSINA II, NON ASSOCIATI
M	Italiana	#NULL!	#NULL!					NO	NO	YES	NO	YES	YES	NO	NO	neg	#NULL!		448	32	567	41	117	19			Darunavir	2	Raltegravir				0	0	0	1	0	1	0	FARMACI USATI NELL'IPERTROFIA PROSTATICA BENIGNA	ACE INIBITORI, ASSOCIAZIONI	ACE INIBITORI NON ASSOCIATI	SOSTANZE MODIFICATRICI DEI LIPIDI, NON ASSOCIATE
M	Italiana	70	178				NO							NO			#NULL!	pos	509	37	565	43	369	19			Abacavir	2	Lamivudina				1	0	0	0	0	0	0	VItalianaMINE A E D, COMPRESE LE LORO ASSOCIAZIONI	ANTIDEPRESSIVI	ANTIDEPRESSIVI
M	Italiana	57	165		NO		YES		YES	YES	NO	YES	NO	NO	NO	neg	#NULL!	neg	767	46	459	27	93	19	YES		Kivexa	3	Efavirenz				1	0	1	0	0	0	0	ANTITROMBOTICI	FARMACI USATI NELL'IPERTROFIA PROSTATICA BENIGNA	BETABLOCCANTI	SOSTANZE MODIFICATRICI DEI LIPIDI, NON ASSOCIATE	ANTAGONISTI DELL'ANGIOTENSINA II, ASSOCIAZIONI
M	Italiana	101	166	Lavoratore	NO	YES	NO		NO	YES	NO	YES	YES	NO	NO	neg	#NULL!		517	32	330	20	277	19	NO		Raltegravir	2	Atazanavir				0	0	0	1	0	1	0	VItalianaMINE A E D, COMPRESE LE LORO ASSOCIAZIONI	ANTAGONISTI DELL'ANGIOTENSINA II, ASSOCIAZIONI	SOSTANZE MODIFICATRICI DEI LIPIDI, NON ASSOCIATE	ANTITROMBOTICI
M	Italiana	51	171	Pensionato	YES		NO	NO	YES	YES	NO	NO	YES	NO	NO	neg	#NULL!	neg	673	43	231	15	358	19	YES		Darunavir	1	Ritonavir				0	0	0	1	1	0	0	ANTITROMBOTICI	ANTITROMBOTICI	VItalianaMINE A E D, COMPRESE LE LORO ASSOCIAZIONI
M	UK	#NULL!	#NULL!		YES		NO							YES		pos	#NULL!	neg	303	22	757	55	61	19			Atazanavir	3	Combivir				1	0	0	1	0	0	0	VItalianaMINE A E D, COMPRESE LE LORO ASSOCIAZIONI
M	Italiana	68	172		NO		YES		YES	YES		YES		NO			#NULL!		224	40	192	34	102	19			Raltegravir	2	Etravirina				0	0	1	0	0	1	0	ANTITROMBOTICI	ANTIULCERA PEPTICA E MALATTIA DA REFLUSSO GASTROESOF.	ANTITROMBOTICI	BETABLOCCANTI E TIAZIDI	SOSTANZE MODIFICATRICI DEI LIPIDI, NON ASSOCIATE	VASODILATATORI USATI NELLE MALATTIE CARDIACHE
M	Italiana	78.5	#NULL!		NO		YES	NO	NO	NO	NO	NO	NO	NO	NO	pos	#NULL!	neg	345	29	467	39	126	19	YES		Truvada	3	raltegravir				1	1	0	0	0	1	0	FARMACI RISPARMIATORI DI POTASSIO	POTASSIO	BETABLOCCANTI	DIURETICI DELL'ANSA	PREPARATI A BASE DI FERRO	CALCIO	ANTIULCERA PEPTICA E MALATTIA DA REFLUSSO GASTROESOF.	ANTIFIBRINOLITICI
M	Italiana	#NULL!	#NULL!	Pensionato	NO	YES	NO	YES	NO	YES	NO	NO	YES	NO	NO	neg	#NULL!	neg	691	32	973	44	206	19	YES		Kivexa	3	Lopinavir/Ritonavir				1	0	0	1	1	0	0	ANTIEPILETTICI	ANTIULCERA PEPTICA E MALATTIA DA REFLUSSO GASTROESOF.	SOSTANZE MODIFICATRICI DEI LIPIDI, NON ASSOCIATE	PREPARATI TIROIDEI	ANTITROMBOTICI
M	Italiana	#NULL!	#NULL!	Pensionato	NO		YES		NO	YES	NO	YES	NO	NO	NO	neg	#NULL!	neg	257	18	599	42	28	19	YES		Tenofovir	3	Nevirapina	Raltegravir			0	1	1	0	0	1	0	ACE INIBITORI, ASSOCIAZIONI	SOSTANZE MODIFICATRICI DEI LIPIDI, NON ASSOCIATE	VItalianaMINE A E D, COMPRESE LE LORO ASSOCIAZIONI
M	Italiana	#NULL!	#NULL!									YES				neg	#NULL!	neg	636	23	506	18	346	19			Atazanavir	2	Ritonavir	Raltegravir			0	0	0	1	1	1	0	VItalianaMINE A E D, COMPRESE LE LORO ASSOCIAZIONI	ANTIULCERA PEPTICA E MALATTIA DA REFLUSSO GASTROESOF.	ANTITROMBOTICI	BETABLOCCANTI	DIURETICI E FARMACI RISPARMIATORI DI POTASSIO IN ASSOCIAZ.
M	Italiana	66	166	Lavoratore	YES	NO	NO		NO	YES	NO	YES	NO	NO	NO	neg	#NULL!	neg	524	34	351	22	265	19	YES		Eviplera	3					0	0	1	0	0	0	0	ACE INIBITORI NON ASSOCIATI	BETABLOCCANTI	FARMACI USATI NELL'IPERTROFIA PROSTATICA BENIGNA
M	Italiana	56	160	Pensionato	NO	NO	NO		NO	YES	NO	YES	NO	NO	NO	neg	#NULL!	neg	805	37	828	38	380	19	YES		Darunavir	1	Ritonavir				0	0	0	1	1	0	0	SOSTANZE MODIFICATRICI DEI LIPIDI, NON ASSOCIATE	ANTAGONISTI DELL'ANGIOTENSINA II, NON ASSOCIATI
M	Italiana	50	149	Pensionato	NO	NO	YES	NO	YES	YES	YES	YES	NO	YES	NO	neg	#NULL!	neg	353	39	298	33	218	19	YES		Raltegravir	2	Maraviroc				0	0	0	0	0	1	1	ACE INIBITORI NON ASSOCIATI	SOSTANZE MODIFICATRICI DEI LIPIDI, NON ASSOCIATE	IPOGLICEMIZZANTI, ESCLUSE LE INSULINE	ANTITROMBOTICI	ANTIULCERA PEPTICA E MALATTIA DA REFLUSSO GASTROESOF.	SOSTANZE MODIFICATRICI DEI LIPIDI, NON ASSOCIATE	VItalianaMINE A E D, COMPRESE LE LORO ASSOCIAZIONI
M	Italiana	#NULL!	#NULL!		YES		NO	NO	NO	NO	NO	YES	NO	NO	YES	neg	#NULL!	neg	543	36	574	38	435	24			Truvada	3	Darunavir				1	1	0	1	0	0	0	VItalianaMINE A E D, COMPRESE LE LORO ASSOCIAZIONI	ACE INIBITORI NON ASSOCIATI
M	Italiana	#NULL!	#NULL!		NO		NO			YES			YES	NO		neg	#NULL!	neg	456	26	607	34	15	19			Darunavir	2	Etravirina				0	0	1	1	0	0	0	VItalianaMINE A E D, COMPRESE LE LORO ASSOCIAZIONI	SOSTANZE MODIFICATRICI DEI LIPIDI, NON ASSOCIATE	ANTIPSICOTICI	ANTIPSICOTICI	ANTIDEPRESSIVI
M	Italiana	77	171	Pensionato	NO	YES	YES	YES	YES	YES	NO	YES	NO	NO	YES	neg	#NULL!	neg	449	20	1462	66	87	153	NO		Darunavir	4	Ritonavir	EmtricItalianabina	Enfuvirtide	Stavudina	1	0	0	1	1	0	1	DIURETICI DELL'ANSA	ANTIGOTTOSI	ANTITROMBOTICI	ANTITROMBOTICI	BETABLOCCANTI	ACE INIBITORI NON ASSOCIATI	ANTIULCERA PEPTICA E MALATTIA DA REFLUSSO GASTROESOF.	DIURETICI E FARMACI RISPARMIATORI DI POTASSIO IN ASSOCIAZ.
M	Italiana	94	180				NO	NO	NO	YES	NO	YES	NO	NO	NO	neg	#NULL!	neg	717	40	385	21	494	#NULL!			Truvada	3	Atazanavir				1	1	0	1	0	0	0	BETABLOCCANTI	DIURETICI AD AZIONE DIURETICA MINORE, ESCLUSE LE TIAZIDI	ANTIULCERA PEPTICA E MALATTIA DA REFLUSSO GASTROESOF.	ANTITROMBOTICI	ACE INIBITORI NON ASSOCIATI	SOSTANZE ANTIADRENERGICHE AD AZIONE PERIFERICA	SOSTANZE MODIFICATRICI DEI LIPIDI, NON ASSOCIATE
M	Italiana	67	178		NO	YES	NO	NO	YES	YES	NO	YES	NO	NO	NO	neg	#NULL!	neg	770	30	985	36	225	19	YES		Raltegravir	3	Etravirina	Darunavir	Ritonavir		0	0	1	1	1	1	0	BETABLOCCANTI	SOSTANZE MODIFICATRICI DEI LIPIDI, NON ASSOCIATE	ANTIARITMICI, CLASSE I E III	ANTITROMBOTICI	ANSIOLITICI	OPPIOIDI	ANTIEPILETTICI	VItalianaMINE A E D, COMPRESE LE LORO ASSOCIAZIONI	ANTIULCERA PEPTICA E MALATTIA DA REFLUSSO GASTROESOF.	ALTRI FARM. PER DISTURBI OSTRUTTIVI VIE RESPIR. PER AEROSOL
M	Italiana	64	174				NO							NO		neg	#NULL!	neg	393	30	594	45	250	19			Truvada	3	Atazanavir				1	1	0	1	0	0	0	VItalianaMINE A E D, COMPRESE LE LORO ASSOCIAZIONI	FARMACI USATI NELL'IPERTROFIA PROSTATICA BENIGNA	ANSIOLITICI
M	Italiana	#NULL!	#NULL!		YES		NO			YES				NO	YES	neg	#NULL!	neg	717	37	657	34	159	19			Eviplera	3					0	0	1	0	0	0	0	ANSIOLITICI	IPNOTICI E SEDATIVI	ALTRI FARMACI SISTEMICI PER DISTURBI OSTRUTTIVI VIE RESPIR.	ALTRI FARMACI SISTEMICI PER DISTURBI OSTRUTTIVI VIE RESPIR.			ANTIACIDI
M	Italiana	63	165							YES		YES				neg	#NULL!		569	30	782	41	59	19			Efavirenz	3	Kivexa				1	0	1	0	0	0	0	SOSTANZE MODIFICATRICI DEI LIPIDI, NON ASSOCIATE	ANTAGONISTI DELL'ANGIOTENSINA II, ASSOCIAZIONI
M	Italiana	88	169	Pensionato	NO	NO	NO	NO	NO	YES	NO	YES	NO	NO	YES	neg	#NULL!	neg	486	39	270	22	389	19	YES		Truvada	3	Nevirapina				1	1	1	0	0	0	0	CALCIO-ANTAGONISTI SELETTIVI CON PREVAL.EFFETTO VASCOLARE	VItalianaMINE A E D, COMPRESE LE LORO ASSOCIAZIONI	BETABLOCCANTI	ADRENERGICI PER AEROSOL	ANTINFIAMMATORI	ALTRI FARMACI DEL SISTEMA NERVOSO	ANTAGONISTI DELL'ANGIOTENSINA II, ASSOCIATI
M	Italiana	75	180		NO		NO		YES	YES		YES		NO		neg	#NULL!		319	19	949	57	21	19			Raltegravir	2	Nevirapina				0	0	1	0	0	1	0	ANTITROMBOTICI	ANTIULCERA PEPTICA E MALATTIA DA REFLUSSO GASTROESOF.	ANTAGONISTI DELL'ANGIOTENSINA II, NON ASSOCIATI	SOSTANZE MODIFICATRICI DEI LIPIDI, NON ASSOCIATE
M	Italiana	#NULL!	#NULL!		NO		NO		NO	YES	NO	YES	NO	NO	NO	neg	#NULL!	neg	609	33	356	20	224	19	YES		Kivexa	3	Nevirapina				1	0	1	0	0	0	0	ACE INIBITORI NON ASSOCIATI	CALCIO-ANTAGONISTI SELETTIVI CON PREVAL.EFFETTO VASCOLARE	SOSTANZE MODIFICATRICI DEI LIPIDI, NON ASSOCIATE	FARMACI USATI NELL'IPERTROFIA PROSTATICA BENIGNA
M	Italiana	92.4	#NULL!		NO	YES	YES	YES	NO	YES	NO	YES	NO	NO	NO	neg	#NULL!	neg	425	38	343	31	#NULL!	19	YES		Atazanavir	2	Ritonavir	Dolutegravir			0	0	0	1	1	1	0	ACE INIBITORI, ASSOCIAZIONI	VItalianaMINE A E D, COMPRESE LE LORO ASSOCIAZIONI	SOSTANZE MODIFICATRICI DEI LIPIDI, NON ASSOCIATE
M	Italiana	70	175				NO		NO	YES	NO	YES	NO	NO	NO	neg	#NULL!	neg	442	26	586	35	58	19	YES		Kivexa	3	Nevirapina				1	0	1	0	0	0	0	CALCIO-ANTAGONISTI SELETTIVI CON PREVAL.EFFETTO VASCOLARE	VItalianaMINE A E D, COMPRESE LE LORO ASSOCIAZIONI
M	Italiana	72	168	Pensionato	NO		YES	YES	NO	NO	YES	YES	YES	YES	NO	pos	#NULL!	neg	483	47	414	40	170	19	YES		Kivexa	3	Rilpivirina				1	0	1	0	0	0	0	INSULINE ED ANALOGHI	ANTIULCERA PEPTICA E MALATTIA DA REFLUSSO GASTROESOF.	FARMACI USATI NELL'IPERTROFIA PROSTATICA BENIGNA	ANSIOLITICI	ALTRI ANALGESICI ED ANTIPIRETICI	ACE INIBITORI NON ASSOCIATI
M	Italiana	77.5	177		NO		NO		NO	YES	NO	YES	NO	NO	NO	neg	#NULL!	neg	530	30	880	49	8	19	YES		Kivexa	3	Dolutegravir				1	0	0	0	0	1	0	ACE INIBITORI, ASSOCIAZIONI	ANTIULCERA PEPTICA E MALATTIA DA REFLUSSO GASTROESOF.
M	Italiana	#NULL!	#NULL!		YES						YES	YES					#NULL!		591	30	985	53	193	19			Truvada	3	Atazanavir				1	1	0	1	0	0	0	ANTITROMBOTICI	INSULINE ED ANALOGHI	BETABLOCCANTI	CALCIO-ANTAGONISTI SELETTIVI CON PREVAL.EFFETTO VASCOLARE	ANTIDEPRESSIVI	ANSIOLITICI
M	Italiana	70	#NULL!		YES		NO		NO	YES	NO	YES	NO	NO	NO	neg	#NULL!	neg	592	36	590	36	145	19	NO		Atripla	3					1	1	1	0	0	0	0	ACE INIBITORI NON ASSOCIATI	SOSTANZE MODIFICATRICI DEI LIPIDI, NON ASSOCIATE	VItalianaMINE A E D, COMPRESE LE LORO ASSOCIAZIONI
M	Italiana	67	165		NO		NO		NO	YES	NO	YES	NO	NO	NO	neg	#NULL!	neg	762	30	653	39	250	19	YES		Raltegravir	2	Atazanavir				0	0	0	1	0	1	0	ANTAGONISTI DELL'ANGIOTENSINA II, NON ASSOCIATI	VItalianaMINE A E D, COMPRESE LE LORO ASSOCIAZIONI
M	Italiana	93	180	Pensionato	NO		NO		YES	YES	NO	YES	NO	NO	NO	neg	#NULL!	neg	802	39	496	24	57	36	NO		Eviplera	3					0	0	1	0	0	0	0	ANTAGONISTI DELL'ANGIOTENSINA II, ASSOCIAZIONI	PREPARATI ANTITIROIDEI	CALCIO-ANTAGONISTI SELETTIVI CON PREVAL.EFFETTO VASCOLARE	VItalianaMINE A E D, COMPRESE LE LORO ASSOCIAZIONI
M	Italiana	58	#NULL!		NO	YES		YES				YES					#NULL!		238	31	183	23	112	19			Eviplera	3					0	0	1	0	0	0	0	ANTIVIRALI AD AZIONE DIRETTA	ANTIVIRALI AD AZIONE DIRETTA	PREPARATI A BASE DI FERRO	CALCIO-ANTAGONISTI SELETTIVI CON PREVAL.EFFETTO VASCOLARE	ANTAGONISTI DELL'ANGIOTENSINA II, ASSOCIAZIONI	BETABLOCCANTI
M	Italiana	#NULL!	#NULL!	Pensionato	NO		NO		YES	YES	NO	NO	YES	NO	NO	neg	#NULL!	neg	489	25	847	43	15	19	YES		Kivexa	3	Nevirapina				1	0	1	0	0	0	0	ANTITROMBOTICI	FARMACI USATI NELL'IPERTROFIA PROSTATICA BENIGNA	SOSTANZE MODIFICATRICI DEI LIPIDI, NON ASSOCIATE	ANTITROMBOTICI	ADRENERGICI PER AEROSOL
M	Italiana	65	159		YES	NO	YES		NO	YES	NO	YES	NO	NO	NO	neg	#NULL!	neg	340	27	417	33	49	19	YES		Kivexa	3	Nevirapina				1	0	1	0	0	0	0	ACE INIBITORI NON ASSOCIATI	SOSTANZE MODIFICATRICI DEI LIPIDI, NON ASSOCIATE
M	Italiana	#NULL!	#NULL!	Pensionato	NO					YES				NO			#NULL!		533	28	540	28	386	19			Dolutegravir	3	Truvada				1	1	0	0	0	1	0	FARMACI USATI NELL'IPERTROFIA PROSTATICA BENIGNA	VItalianaMINE A E D, COMPRESE LE LORO ASSOCIAZIONI
M	Italiana	#NULL!	#NULL!		NO		NO	YES	NO	YES	NO	NO	YES	NO	NO	neg	#NULL!	neg	343	24	461	33	148	19	YES		Atripla	3					1	1	1	0	0	0	0	SOSTANZE MODIFICATRICI DEI LIPIDI, NON ASSOCIATE	VItalianaMINE A E D, COMPRESE LE LORO ASSOCIAZIONI	CALCIO	ORMONI E SOSTANZE CORRELATE
M	Italiana	85	169		NO	YES	YES		YES	YES	YES	YES	NO	NO	NO	neg	#NULL!	neg	815	43	666	35	508	28	NO		Dolutegravir	2	Rilpivirina				0	0	1	0	0	1	0	ANTITROMBOTICI	ANTITROMBOTICI	ANTIULCERA PEPTICA E MALATTIA DA REFLUSSO GASTROESOF.	BETABLOCCANTI	ACE INIBITORI NON ASSOCIATI	SOSTANZE MODIFICATRICI DEI LIPIDI, NON ASSOCIATE	FARMACI USATI NELL'IPERTROFIA PROSTATICA BENIGNA	IPOGLICEMIZZANTI, ESCLUSE LE INSULINE	PREPARATI A BASE DI FERRO
M	Italiana	68	171				NO			YES	YES	YES					#NULL!		389	16	1511	63	#NULL!	19			Eviplera	3					0	0	1	0	0	0	0	ANTITROMBOTICI	ACE INIBITORI NON ASSOCIATI	BETABLOCCANTI	SOSTANZE MODIFICATRICI DEI LIPIDI, NON ASSOCIATE	FARMACI RISPARMIATORI DI POTASSIO	VASODILATATORI USATI NELLE MALATTIE CARDIACHE
M	Italiana	73	162		YES		NO	NO	YES	YES	NO	YES	NO	NO	NO	neg	#NULL!		360	26	450	32	43	19	NO		Eviplera	3					0	0	1	0	0	0	0	BETABLOCCANTI	ANTITROMBOTICI	SOSTANZE MODIFICATRICI DEI LIPIDI, NON ASSOCIATE	SOSTANZE MODIFICATRICI DEI LIPIDI, ASSOCIAZIONI	ANTIULCERA PEPTICA E MALATTIA DA REFLUSSO GASTROESOF.
M	Italiana	57	168				NO	YES			YES			NO			#NULL!		620	46	677	50	229	19			Truvada	4	Raltegravir	Lopinavir/Ritonavir			1	1	0	1	1	1	0	PREPARATI TIROIDEI	INSULINE ED ANALOGHI
M	Italiana	70	175				YES		NO	YES	NO	YES	YES	NO	NO	neg	#NULL!	neg	600	46	498	38	227	19	YES		Eviplera	3					0	0	1	0	0	0	0	ACE INIBITORI NON ASSOCIATI	ANTIANDROGENI	VItalianaMINE A E D, COMPRESE LE LORO ASSOCIAZIONI
M	Italiana	#NULL!	#NULL!		NO		NO		YES	YES	NO	YES	NO	NO	NO	neg	#NULL!	neg	683	35	680	35	182	19	NO		Truvada	3	Nevirapina				1	1	1	0	0	0	0	ANTITROMBOTICI	ANTITROMBOTICI	SOSTANZE MODIFICATRICI DEI LIPIDI, NON ASSOCIATE	SOSTANZE MODIFICATRICI DEI LIPIDI, NON ASSOCIATE	BETABLOCCANTI	ANTIULCERA PEPTICA E MALATTIA DA REFLUSSO GASTROESOF.
M	Italiana	#NULL!	#NULL!							YES							#NULL!		1058	63	622	24	243	19			Darunavir	1	Ritonavir				0	0	0	1	1	0	0	VItalianaMINE A E D, COMPRESE LE LORO ASSOCIAZIONI	SOSTANZE MODIFICATRICI DEI LIPIDI, NON ASSOCIATE
M	Italiana	#NULL!	#NULL!		NO	YES	YES		YES	YES	YES	YES	NO	NO	NO	neg	#NULL!	neg	154	14	514	46	25	19	YES		Darunavir	2	Ritonavir	Etravirina			0	0	1	1	1	0	0	ACE INIBITORI NON ASSOCIATI	ANTITROMBOTICI	BETABLOCCANTI	VItalianaMINA B1, SOLA O IN ASSOCIAZIONE CON VIT B6 E VIT B12	INSULINE ED ANALOGHI	ALTRI PREPARATI ANTIANEMICI	CALCIO-ANTAGONISTI SELETTIVI CON PREVAL.EFFETTO VASCOLARE	SOSTANZE ALCHILANTI	DIURETICI DELL'ANSA	ANTIULCERA PEPTICA E MALATTIA DA REFLUSSO GASTROESOF.
M	Italiana	55	170		NO		YES			YES		YES	YES	NO		neg	#NULL!		261	20	524	39	48	19			Darunavir	1	Ritonavir				0	0	0	1	1	0	0	ACE INIBITORI NON ASSOCIATI	ANTITROMBOTICI	SOSTANZE MODIFICATRICI DEI LIPIDI, NON ASSOCIATE
M	Italiana	78	173	Pensionato	YES	NO	YES		YES	YES	NO	YES	NO	NO	NO	neg	#NULL!	neg	742	38	1409	55	134	19	YES		Raltegravir	3	Darunavir	Ritonavir	Maraviroc		0	0	0	1	1	1	1	DIURETICI DELL'ANSA	BETABLOCCANTI	ANTAGONISTI DELL'ANGIOTENSINA II, NON ASSOCIATI	ANTITROMBOTICI	ANTITROMBOTICI	ANTIULCERA PEPTICA E MALATTIA DA REFLUSSO GASTROESOF.	ANTIGOTTOSI	SOSTANZE MODIFICATRICI DEI LIPIDI, NON ASSOCIATE
M	Italiana	74	162				NO	YES	YES	NO	YES	YES	YES	NO	NO	neg	#NULL!	neg	345	22	161	10	77	19	NO		Raltegravir	2	Nevirapina				0	0	1	0	0	1	0	ALTRI PREPARATI CARDIACI	SOSTANZE ANTIADRENERGICHE AD AZIONE PERIFERICA	ANTAGONISTI DELL'ANGIOTENSINA II, ASSOCIAZIONI	ANTITROMBOTICI	IPOGLICEMIZZANTI, ESCLUSE LE INSULINE	SOSTANZE MODIFICATRICI DEI LIPIDI, ASSOCIAZIONI	FARMACI USATI NELL'IPERTROFIA PROSTATICA BENIGNA	ANTIULCERA PEPTICA E MALATTIA DA REFLUSSO GASTROESOF.	SOSTANZE ANTIADRENERGICHE AD AZIONE CENTRALE	FARMACI USATI NELL'IPERTROFIA PROSTATICA BENIGNA
M	Italiana	#NULL!	#NULL!		NO		NO	NO	NO	YES	NO	YES	NO	NO	NO	neg	#NULL!		520	35	315	21	40	19			Atripla	3					1	1	1	0	0	0	0	ACE INIBITORI NON ASSOCIATI	SOSTANZE MODIFICATRICI DEI LIPIDI, NON ASSOCIATE	VItalianaMINE A E D, COMPRESE LE LORO ASSOCIAZIONI	ANTITROMBOTICI
M	Italiana	75	168		YES	NO	NO	NO	NO	YES	NO	YES	NO	NO	NO	neg	#NULL!	neg	359	18	971	49	371	19	YES		Eviplera	3					0	0	1	0	0	0	0	ANTAGONISTI DELL'ANGIOTENSINA II, ASSOCIAZIONI
M	Italiana	64	167		YES		NO	NO	NO	YES	NO	YES	NO	NO	YES	neg	#NULL!		355	18	617	31	130	19	NO		Raltegravir	2	Etravirina				0	0	1	0	0	1	0	ACE INIBITORI, ASSOCIAZIONI	ANTIULCERA PEPTICA E MALATTIA DA REFLUSSO GASTROESOF.	IPNOTICI E SEDATIVI	LASSATIVI	ALTRI ANALGESICI ED ANTIPIRETICI
M	Italiana	#NULL!	#NULL!				NO	NO	NO	YES	NO	NO	NO	NO	NO	neg	#NULL!		435	15	909	32	265	19			Raltegravir	2	Nevirapina				0	0	1	0	0	1	0	VItalianaMINE A E D, COMPRESE LE LORO ASSOCIAZIONI	SOSTANZE MODIFICATRICI DEI LIPIDI, NON ASSOCIATE
M	Italiana	80	180		NO		YES	NO	NO	YES	YES	NO	YES	NO		neg	#NULL!		1601	38	2278	54	255	19	NO		Tivicay	2	Atazanavir				0	0	0	1	0	1	0	VItalianaMINE A E D, COMPRESE LE LORO ASSOCIAZIONI	ANTIULCERA PEPTICA E MALATTIA DA REFLUSSO GASTROESOF.	ANTITROMBOTICI	IPOGLICEMIZZANTI, ESCLUSE LE INSULINE	SOSTANZE MODIFICATRICI DEI LIPIDI, NON ASSOCIATE	FARMACI USATI NELL'IPERTROFIA PROSTATICA BENIGNA
M	Italiana	72	180	Pensionato	NO	NO	NO	YES	YES	YES	NO	YES	NO	NO	NO	neg	#NULL!	pos	933	37	1340	53	379	19	YES		Kivexa	3	Darunavir	Ritonavir			1	0	0	1	1	0	0	ANTITROMBOTICI	ANTITROMBOTICI	BETABLOCCANTI	ANTIGOTTOSI	FARMACI USATI NELL'IPERTROFIA PROSTATICA BENIGNA	FARMACI USATI NELL'IPERTROFIA PROSTATICA BENIGNA	SOSTANZE MODIFICATRICI DEI LIPIDI, NON ASSOCIATE
M	Italiana	95	168		NO		NO		NO	YES	NO	YES	NO	NO	NO	neg	#NULL!	neg	774	38	682	34	57	35	NO		Kivexa	3	Lopinavir/Ritonavir				1	0	0	1	1	0	0	ACE INIBITORI NON ASSOCIATI
M	Italiana	70	165		NO		NO	NO	NO	NO	NO	YES	YES	NO	NO	neg	#NULL!		172	15	466	40	168	19			Eviplera	3					0	0	1	0	0	0	0	CALCIO-ANTAGONISTI SELETTIVI CON PREVAL.EFFETTO VASCOLARE
M	Italiana	72	160		NO		NO	NO	NO	YES	NO	YES	YES	NO	NO	neg	#NULL!	neg	491	38	294	23	218	19	YES		Kivexa	3	Atazanavir				1	0	0	1	0	0	0	VItalianaMINE A E D, COMPRESE LE LORO ASSOCIAZIONI	CALCIO	FARMACI CHE AGISCONO SU STRUTTURA OSSEA E MINERALIZZAZIONE	ACE INIBITORI NON ASSOCIATI	SOSTANZE MODIFICATRICI DEI LIPIDI, NON ASSOCIATE
M	Italiana	81	176		NO		NO		NO	YES	NO	YES	NO	NO	NO	neg	#NULL!	neg	616	34	1029	57	317	19	YES		Kivexa	3	Nevirapina				1	0	1	0	0	0	0	BETABLOCCANTI	SOSTANZE MODIFICATRICI DEI LIPIDI, NON ASSOCIATE	VItalianaMINE A E D, COMPRESE LE LORO ASSOCIAZIONI	FARMACI USATI NELL'IPERTROFIA PROSTATICA BENIGNA
M	Italiana	97	175	Pensionato	NO	YES	YES	NO	NO	YES	YES	YES	NO	NO	YES	neg	#NULL!	neg	561	40	783	56	215	76	NO		Darunavir	2	Ritonavir	Maraviroc			0	0	0	1	1	0	1	ACE INIBITORI, ASSOCIAZIONI	ACE INIBITORI NON ASSOCIATI	ANTAGONISTI DELL'ANGIOTENSINA II, NON ASSOCIATI	PREPARATI TIROIDEI	SOSTANZE MODIFICATRICI DEI LIPIDI, NON ASSOCIATE	INSULINE ED ANALOGHI	INSULINE ED ANALOGHI	ANTITROMBOTICI	VItalianaMINE A E D, COMPRESE LE LORO ASSOCIAZIONI	ANTIGOTTOSI
M	Italiana	72	171		NO	YES	NO	YES	NO	NO	NO	NO	NO	NO	NO	neg	#NULL!	neg	352	20	394	22	92	19	YES		Atazanavir	2	raltegravir				0	0	0	1	0	1	0	VItalianaMINE A E D, COMPRESE LE LORO ASSOCIAZIONI
M	Italiana	#NULL!	#NULL!				NO		NO	YES	NO	YES	NO	NO	NO	neg	#NULL!	neg	512	51	377	38	252	19	YES		Eviplera	3					0	0	1	0	0	0	0	ANTIGOTTOSI	ANTIMALARICI	ALTRI ANALGESICI ED ANTIPIRETICI	ANTIMETABOLITI	FARMACI USATI NELL'IPERTROFIA PROSTATICA BENIGNA	FARMACI USATI NELL'IPERTROFIA PROSTATICA BENIGNA	ACE INIBITORI NON ASSOCIATI	CORTICOSTEROIDI
M	Italiana	72	171	Pensionato	YES	YES	YES		NO	NO	NO	YES	YES	NO	YES	neg	#NULL!	neg	507	39	628	41	200	19	YES		Atazanavir	2	EmtricItalianabina				1	0	0	1	0	0	0	FARMACI USATI NELL'IPERTROFIA PROSTATICA BENIGNA	ACE INIBITORI NON ASSOCIATI	ANTIDEPRESSIVI
M	Italiana	#NULL!	#NULL!		YES		NO	NO	YES	YES	NO	NO	NO	NO	NO	neg	#NULL!		437	33	500	45	437	#NULL!			Truvada	3	Tivicay				1	1	0	0	0	1	0	ANTIEPILETTICI	SOSTANZE MODIFICATRICI DEI LIPIDI, NON ASSOCIATE	ANTITROMBOTICI	BETABLOCCANTI	ANTIULCERA PEPTICA E MALATTIA DA REFLUSSO GASTROESOF.	ALTRI FARMACI DEL SISTEMA NERVOSO
M	Italiana	#NULL!	#NULL!	Disoccupato	YES	NO	NO		NO	YES	NO	YES	NO	NO	NO	neg	#NULL!	neg	980	41	824	35	135	19	YES		Kivexa	3	Atazanavir				1	0	0	1	0	0	0	ANESTETICI LOCALI
M	Italiana	76	167		YES		NO			YES		YES					#NULL!		424	18	1060	48	128	19			Lopinavir/Ritonavir	2	Lamivudina				1	0	0	1	1	0	0	VItalianaMINE A E D, COMPRESE LE LORO ASSOCIAZIONI	ACE INIBITORI NON ASSOCIATI	ANTIGOTTOSI	ANTIULCERA PEPTICA E MALATTIA DA REFLUSSO GASTROESOF.	ANTIULCERA PEPTICA E MALATTIA DA REFLUSSO GASTROESOF.	SOSTANZE MODIFICATRICI DEI LIPIDI, NON ASSOCIATE	ACE INIBITORI NON ASSOCIATI
M	Italiana	#NULL!	#NULL!		NO		YES		NO	YES	NO	YES	NO	NO	NO	neg	#NULL!	pos	397	23	911	52	56	19	YES		Truvada	3	Darunavir	Ritonavir			1	1	0	1	1	0	0	SOSTANZE MODIFICATRICI DEI LIPIDI, NON ASSOCIATE
M	Italiana	#NULL!	#NULL!		YES			YES	NO	NO	NO	NO	YES	YES	NO	neg	#NULL!		40	11	163	43	40	19			Darunavir	3	Ritonavir	Etravirina	Lamivudina		1	0	1	1	1	0	0	PREPARATI TIROIDEI	ANSIOLITICI
M	ita	70	173	Pensionato	NO		NO			YES	YES					neg	#NULL!		528	35	420	28	28	19	NO	41166	Raltegravir	3	Kivexa				1	0	0	0	0	1	0	IPOGLICEMIZZANTI, ESCLUSE LE INSULINE	FARMACI USATI NELL'IPERTROFIA PROSTATICA BENIGNA					ANTIACIDI
M	ita	93	166	Pensionato			NO			YES		YES		NO			#NULL!		717	29	1144	46	210	19	NO	37802	Atripla	3					1	1	1	0	0	0	0	DIURETICI DELL'ANSA	SOSTANZE MODIFICATRICI DEI LIPIDI, NON ASSOCIATE	ANTIDEPRESSIVI
M	ita	#NULL!	#NULL!		NO	YES	NO			YES		YES		NO			#NULL!		836	34	988	40	285	19	NO	37644	Kivexa	3	Nevirapina				1	0	1	0	0	0	0	VITAMINE A E D, COMPRESE LE LORO ASSOCIAZIONI	FARMACI USATI NELL'IPERTROFIA PROSTATICA BENIGNA	SOSTANZE MODIFICATRICI DEI LIPIDI, NON ASSOCIATE	CALCIO-ANTAGONISTI SELETTIVI CON PREVAL.EFFETTO VASCOLARE	ANTAGONISTI DELL'ANGIOTENSINA II, ASSOCIAZIONI	ANTIDEPRESSIVI	ALTRI FARMACI DEL SISTEMA NERVOSO	ANTIULCERA PEPTICA E MALATTIA DA REFLUSSO GASTROESOF.
M	ita	78	#NULL!				YES			YES				NO			#NULL!		482	22	979	44	83	19	NO	40653	Kivexa	3	Raltegravir				1	0	0	0	0	1	0	SOSTANZE MODIFICATRICI DEI LIPIDI, NON ASSOCIATE	VITAMINE A E D, COMPRESE LE LORO ASSOCIAZIONI
M	ita	67	178		YES		NO								YES	neg	#NULL!		143	9	942	59	32	35	NO	41352	Kivexa	3	Lopinavir/Ritonavir				1	0	0	1	1	0	0	CORTICOSTEROIDI, NON ASSOCIATI
M	ita	70	181		YES					YES		YES				neg	#NULL!		341	23	895	60	90	86	NO	35184	Darunavir	3	Raltegravir	Maraviroc			0	0	0	1	0	1	1	VITAMINE A E D, COMPRESE LE LORO ASSOCIAZIONI	DIURETICI DELL'ANSA	BETABLOCCANTI	FARMACI USATI NELL'IPERTROFIA PROSTATICA BENIGNA	FARMACI USATI NELL'IPERTROFIA PROSTATICA BENIGNA	ANTIPSICOTICI	SOSTANZE MODIFICATRICI DEI LIPIDI, NON ASSOCIATE
M	ita	#NULL!	#NULL!				NO		YES				YES			pos	#NULL!		420	37	412	36	163	19	NO	38106	Lamivudina	2	Darunavir				1	0	0	1	0	0	0	VITAMINE A E D, COMPRESE LE LORO ASSOCIAZIONI
M	ita	71	160		NO							YES				neg	#NULL!	neg	374	39	367	39	231	19	NO	36999	Tivicay	2	Rilpivirina				0	0	1	0	0	1	0	ANTAGONISTI DELL'ANGIOTENSINA II, ASSOCIAZIONI	DIURETICI AD AZIONE DIURETICA MINORE, ESCLUSE LE TIAZIDI					ANTIACIDI
M	ita	#NULL!	#NULL!	Pensionato			NO			YES				NO		neg	#NULL!		950	25	1815	47	445	19	NO	42034	Truvada	3	Raltegravir				1	1	0	0	0	1	0	VITAMINE A E D, COMPRESE LE LORO ASSOCIAZIONI
M	ita	#NULL!	#NULL!				NO			YES	YES					neg	#NULL!		397	21	843	45	208	19	NO	40267	Eviplera	3					0	0	1	0	0	0	0	BETABLOCCANTI	CALCIO-ANTAGONISTI SELETTIVI CON PREVAL.EFFETTO VASCOLARE
M	ita	60	162		NO		YES			YES		YES	YES				#NULL!		1658	51	1015	31	239	19	NO	37054	Tivicay	2	Rilpivirina				0	0	1	0	0	1	0	FARMACI USATI NELL'IPERTROFIA PROSTATICA BENIGNA	VITAMINE A E D, COMPRESE LE LORO ASSOCIAZIONI
M	ita	66	170				NO					YES	YES			neg	#NULL!		317	19	949	56	224	4281	NO	42111	Truvada	3	Atazanavir				1	1	0	1	0	0	0	ACE INIBITORI NON ASSOCIATI
M	ita	77	175							YES		YES				neg	#NULL!		369	39	268	28	226	19	NO	38555	Tivicay	2	Rilpivirina				0	0	1	0	0	1	0	SOSTANZE MODIFICATRICI DEI LIPIDI, NON ASSOCIATE	VITAMINE A E D, COMPRESE LE LORO ASSOCIAZIONI
M	ita	#NULL!	#NULL!				NO			NO	YES	YES		YES			#NULL!		534	27	1115	56	168	36	NO	36279	Truvada	3	Atazanavir				1	1	0	1	0	0	0	BETABLOCCANTI	ANTITROMBOTICI	VASODILATATORI USATI NELLE MALATTIE CARDIACHE	ACE INIBITORI NON ASSOCIATI	SOSTANZE MODIFICATRICI DEI LIPIDI, NON ASSOCIATE	INSULINE ED ANALOGHI
M	ita	#NULL!	#NULL!				YES			YES		YES					#NULL!	neg	606	39	526	34	371	37	NO	35699	Raltegravir	3	Maraviroc	Rilpivirina			0	0	1	0	0	1	1	VITAMINE A E D, COMPRESE LE LORO ASSOCIAZIONI	SOSTANZE MODIFICATRICI DEI LIPIDI, NON ASSOCIATE	ANTAGONISTI DELL'ANGIOTENSINA II, NON ASSOCIATI				ANTIACIDI
M	ita	70	173		YES		NO			YES				NO		neg	#NULL!	neg	1268	48	586	22	257	19	YES	37706	Eviplera	3					0	0	1	0	0	0	0	FARMACI USATI NELL'IPERTROFIA PROSTATICA BENIGNA	SOSTANZE MODIFICATRICI DEI LIPIDI, NON ASSOCIATE					ANTIACIDI
M	ita	130	175				NO			YES	NO			NO		neg	#NULL!		797	38	352	17	572	19	YES	41682	Efavirenz	3	Lamivudina	Tenofovir			1	1	1	0	0	0	0	BETABLOCCANTI	VITAMINE A E D, COMPRESE LE LORO ASSOCIAZIONI					ANTIACIDI
M	ita	120	65				NO			YES				NO		neg	#NULL!		524	19	1746	63	177	19	NO	41395	Lopinavir/Ritonavir	3	Combivir	Raltegravir			1	0	0	1	1	1	0	VITAMINA B12 ED ACIDO FOLICO	ANTIDEPRESSIVI	ANSIOLITICI	SOSTANZE MODIFICATRICI DEI LIPIDI, NON ASSOCIATE	ANTITROMBOTICI		ANTIACIDI
M	ita	#NULL!	#NULL!				YES				YES	YES		NO			#NULL!		1382	47	1060	38	382	#NULL!	NO	36095	Atazanavir	1	Ritonavir				0	0	0	1	1	0	0	BETABLOCCANTI	ANTITROMBOTICI	ACE INIBITORI NON ASSOCIATI	INSULINE ED ANALOGHI	VITAMINE A E D, COMPRESE LE LORO ASSOCIAZIONI		ANTIACIDI
M	ita	62	#NULL!		YES		NO	YES		YES						neg	#NULL!		571	32	1032	57	412	19	NO	39867	Raltegravir	3	Rilpivirina	Lamivudina			1	0	1	0	0	1	0	VITAMINE A E D, COMPRESE LE LORO ASSOCIAZIONI						ANTIACIDI
M	ita	65	#NULL!				NO			YES	YES					neg	#NULL!		1179	52	518	23	570	19	NO	41654	Tivicay	2	Lamivudina				1	0	0	0	0	1	0	VITAMINE A E D, COMPRESE LE LORO ASSOCIAZIONI	CALCIO
M	ita	#NULL!	#NULL!				NO							NO			#NULL!		632	38	565	34	33	19	NO	35402	Raltegravir	2	Nevirapina				0	0	1	0	0	1	0	ANSIOLITICI	ANTIPSICOTICI
M	ita	#NULL!	#NULL!				NO				YES			NO		neg	#NULL!		90	9	396	41	41	105	NO	36404	Stribild	4	Maraviroc				1	0	0	0	0	1	1	INSULINE ED ANALOGHI	ANSIOLITICI	ANTIDEPRESSIVI	CALCIO
F	Italia	#NULL!	#NULL!				NO	NO	NO	NO	NO	NO	NO	NO	NO	0	#NULL!	0	785	38.5	606	29.7	386	386	6	YES	Lamivudina	3	Abacavir	Nevirapina			1	0	1	0	0	0	0
F	America Nord	47	175		NO		NO	NO	NO	NO	NO	NO	NO	NO	NO	0	#NULL!	0	450	33.4	611	45.3	87	87	1	YES	Emtricitabina	3	Tenofovir	Darunavir	Ritonavir		1	1	0	1	1	0	0
F	Italia	#NULL!	#NULL!				NO	NO	NO	NO	NO	NO	NO	NO	NO	0	#NULL!	0	365	37.2	239	24.3	224	224	1	YES	Zidovudina	3	Lamivudina	Efavirenz			1	0	1	0	0	0	0
F	Italia	#NULL!	#NULL!				NO	NO	NO	NO	NO	NO	NO	NO	NO	0	#NULL!	0	760	20	2783	73.1	41	41	55	NO	Zidovudina	3	Lamivudina	Atazanavir			1	0	0	1	0	0	0
F	Italia	58	155		NO		NO	NO	NO	NO	NO	NO	NO	NO	NO	0	#NULL!	0	448	28.4	652	41.4	71	71	1	YES	Lamivudina	3	Abacavir	Raltegravir			1	0	0	0	0	1	0
F	Italia	#NULL!	#NULL!		NO		NO	NO	NO	NO	NO	NO	NO	NO	NO	0	#NULL!	0	609.6	26.8	907.6	39.9	292	292	6	YES	Emtricitabina	3	Tenofovir	Efavirenz			1	1	1	0	0	0	0
F	Italia	47	160		NO		NO	NO	NO	NO	NO	NO	yes	NO	NO	0	#NULL!	0	465	28.2	795	48.1	79	79	1	YES	Lamivudina	3	Lopinavir	Ritonavir			1	0	0	1	1	0	0
F	Italia	43	148				NO	NO	NO	NO	NO	NO	yes	NO	NO	0	#NULL!	1	78	5.6	511	36.5	27	27	212	NO	Emtricitabina	3	Tenofovir	Rilpivirina			1	1	1	0	0	0	0
F	Italia	60	165				NO	NO	NO	NO	NO	NO	NO	NO	NO	0	#NULL!	0	920	40	1001	43.5	329	329	1	YES	Lamivudina	3	Abacavir	Efavirenz			1	0	1	0	0	0	0
F	Italia	79	164		NO		NO	NO	NO	NO	NO	NO	NO	NO	NO	0	#NULL!	0	799	51.3	426	27.4	494	494	19	YES	Emtricitabina	3	Tenofovir	Rilpivirina			1	1	1	0	0	0	0
F	Italiana	#NULL!	#NULL!				NO	NO	NO	NO	NO	NO	NO	YES	NO	neg	#NULL!	neg	143	28.5	210	41.9	#NULL!	0	YES	35128	Darunavir	2	Ritonavir	Raltegravir			0	0	0	1	1	1	0
F	Italiana	#NULL!	#NULL!				NO	NO	NO	YES	NO	NO	NO	NO	NO	neg	#NULL!	neg	276	6.5	1802	42.4	131	0	YES	38629	Atazanavir	1	Ritonavir				0	0	0	1	1	0	0
F	Ita	69	170	pensionato	NO	YES	NO		NO	NO	NO	NO	NO	NO	NO	neg	#NULL!	neg	644	26	664	27	310	226	NO	40330	Darunavir	1	Ritonavir				0	0	0	1	1	0	0
F	Ita	#NULL!	152		YES								/	/			#NULL!		515	24.5	#NULL!	#NULL!	486	0.9	YES	34972	Atazanavir	2	Ritonavir	Raltegravir			0	0	0	1	1	1	0
F	Ita	#NULL!	#NULL!										/	/		Neg	#NULL!	Neg	669	30.4	1023	46.5	209	0.9	YES	42055	Triumeq	3					1	0	0	0	0	1	0
F	Francia	#NULL!	156		YES								/	/	YES	Neg	#NULL!	Neg	461	41.9	482	43.8	356	39	YES	34592	Kivexa	3	Atazanavir				1	0	0	1	0	0	0
F	Ita	50	#NULL!		NO							YES	/	/		Neg	#NULL!		152	8	#NULL!	#NULL!	9	322	NO	35632	Stribild	3					1	0	0	0	0	1	0
F	Ita	57	150					YES					/	/		Neg	#NULL!	Neg	818	26.4	1829	59	270	39	YES	39987	Lamivudina	3	Darunavir	Ritonavir			1	0	0	1	1	0	0
F	Ita	66	158		NO					YES		YES	/	/		Neg	0	Neg	324	10.8	1509	50.3	176	0.9	YES	36944	Lamivudina	2	Dolutegravir				1	0	0	0	0	1	0
F	Ita	#NULL!	158		NO			YES		YES		YES	/	/		Neg	#NULL!	Neg	571	31.7	1003	55.7	186	176	NO	34394	Triumeq	3					1	0	0	0	0	1	0
F	Ita	54	148		YES		YES	YES		YES			/	/		Neg	#NULL!	Neg	1139	35.6	1264	39.5	187	0.9	YES	35128	Darunavir	1	Ritonavir				0	0	0	1	1	0	0
F	Ita	#NULL!	155		NO						YES	YES	/	/		Neg	#NULL!		880	44	#NULL!	#NULL!	194	0.9	YES	32613	Tenofovir	3	Etravirina	Raltegravir			0	1	1	0	0	1	0
F	Ita	63	138		NO		YES	YES			YES	YES	/	/		Neg	#NULL!	Neg	572	28.6	1184	59.2	323	0.9	YES	35969	Kivexa	3	Nevirapina				1	0	1	0	0	0	0
F	Ita	#NULL!	150		NO			YES		YES	YES	YES	/	/		Neg	#NULL!	Neg	713	31	929	40.4	391	0.9	YES	35309	Darunavir	2	Ritonavir				0	0	0	1	1	0	0
F	Ita	37	162		NO			YES		YES			/	/		Neg	#NULL!	Neg	746	46.6	462	28.9	206	0.9	YES	35394	Kivexa	3	Raltegravir				1	0	0	0	0	1	0
F	Ita	#NULL!	158		NO			YES				YES	/	/		Pos	96531	Neg	785	43.6	560	31.1	54	0.9	YES	36130	Triumeq	3					1	0	0	0	0	1	0
F	Ita	71	150		NO				YES	YES		YES	/	/			0		152	6.9	1170	53.2	89	0.9	YES	35065	Truvada	4	Etravirina	Raltegravir			1	1	1	0	0	1	0
F	Ita	48	166		YES			YES				YES	/	/		Neg	#NULL!	Pos	390	24.4	714	44.6	77	0.9	YES	35827	Lamivudina	3	Tenofovir	Fosamprenavir			1	1	0	1	0	0	0
F	Ita	#NULL!	160		NO			YES		YES			/	/		Neg	#NULL!	Neg	251	20.9	608	50.7	215	305	NO	35356	Kivexa	3	Atazanavir				1	0	0	1	0	0	0
F	Ita	#NULL!	170		YES								/	/	YES	Neg	#NULL!	Neg	1338	34.3	1728	44.3	448	39	YES	34700	Triumeq	3					1	0	0	0	0	1	0
F	Ita	#NULL!	#NULL!		NO			YES		YES	YES		/	/		Neg	#NULL!	Neg	1612	32.9	1254	25.6	234	0.9	YES	36526	Kivexa	3	Efavirenz				1	0	1	0	0	0	0
F	Ita	#NULL!	160		NO			YES		YES		YES	/	/			11		591	21.9	1040	38.5	307	0.9	YES	34135	Atazanavir	2	Ritonavir				0	0	0	1	1	0	0
F	Brasile	90	160		NO			YES		YES			/	/		Neg	#NULL!	Neg	630	19.1	1973	59.8	185	0.9	YES	35521	Kivexa	3	Atazanavir				1	0	0	1	0	0	0
F	Ita	#NULL!	160		NO					YES			/	/		Neg	0	Neg	931	35.8	884	34	4	0.9	YES	36259	Kivexa	3	Efavirenz				1	0	1	0	0	0	0
F	Ita	#NULL!	155		NO					YES		YES	/	/		Neg	#NULL!	Neg	618	28.1	#NULL!	#NULL!	86	0.9	YES	35802	Atripla	3					1	1	1	0	0	0	0
F	Ita	62	165		NO					YES		YES	/	/		Neg	0	Neg	673	25.9	829	31.9	312	0.9	YES	36466	Darunavir	2	Ritonavir				0	0	0	1	1	0	0
F	Ita	#NULL!	156		NO			YES		YES		YES	/	/		Neg	#NULL!		913	39.7	#NULL!	#NULL!	427	0.9	YES	38132	Atripla	3					1	1	1	0	0	0	0
F	Ita	#NULL!	#NULL!					YES					/	/		Neg	#NULL!	Neg	419	13.5	1786	57.6	319	0.9	YES	38882	Trizivir	3					1	0	0	0	0	0	0
F	Ita	#NULL!	165		YES					YES			/	/		Neg	#NULL!	Neg	564	29.7	#NULL!	#NULL!	60	0.9	YES	35065	Kivexa	3	Atazanavir	Ritonavir			1	0	0	1	1	0	0
F	Ita	59	157					YES				YES	/	/		Neg	#NULL!	Neg	371	23.2	810	50.6	189	0.9	YES	36993	Kivexa	3	Nevirapina				1	0	1	0	0	0	0
F	Ita	40	144		NO							YES	/	/		Neg	#NULL!	Neg	558	31	481	26.7	249	0.9	YES	37007	Kivexa	4	Rilpivirina	Maraviroc			1	0	1	0	0	0	1
F	Ita	52	159		YES			YES		YES			/	/		Neg	#NULL!	Neg	454	34.9	365	28.1	105	0.9	YES	37452	Kivexa	3	Darunavir	Ritonavir			1	0	0	1	1	0	0
F	Ita	42	165		NO				YES	YES			/	/		Neg	#NULL!	Neg	619	36.4	638	37.5	124	0.9	YES	35431	Atazanavir	1					0	0	0	1	0	0	0
F	Ita	64	155		NO					YES	YES	YES	/	/		Neg	#NULL!	Neg	884	23.9	1624	43.9	216	0.9	YES	33725	Lamivudina	3	Rilpivirina	Dolutegravir			1	0	1	0	0	1	0
F	Ita	54	152		NO					YES			/	/			#NULL!		244	12.2	518	25.9	52	0.9	YES	38708	Atripla	3					1	1	1	0	0	0	0
F	Peru	#NULL!	145		NO				YES				/	/			#NULL!		708	25.3	935	33.4	128	0.9	YES	38490	Lamivudina	2	Atazanavir				1	0	0	1	0	0	0
F	Ita	#NULL!	150		NO							YES	/	/			#NULL!	Neg	1212	44.9	#NULL!	#NULL!	564	0.9	YES	39008	Emtricitabina	2	Atazanavir	Ritonavir			1	0	0	1	1	0	0
F	Polonia	#NULL!	164		NO							YES	/	/			0	Neg	429	22.6	817	43	235	0.9	YES	36161	Truvada	3	Nevirapina				1	1	1	0	0	0	0
F	Ita	#NULL!	142		YES		YES			YES			/	/	YES	Neg	#NULL!	Neg	573	33.7	808	47.5	250	0.9	YES	39121	Kivexa	3	Atazanavir	Ritonavir			1	0	0	1	1	0	0
F	Ita	56	145		YES			YES					/	/		Pos	242678	Neg	320	21.3	611	40.7	42	0.9	YES	39255	Lamivudina	2	Darunavir	Ritonavir			1	0	0	1	1	0	0
F	Ita	#NULL!	164		NO					YES		YES	/	/		Neg	#NULL!	Neg	1157	39.9	803	27.7	176	0.9	YES	39258	Triumeq	3					1	0	0	0	0	1	0
F	Ita	#NULL!	151		NO							YES	/	/		Neg	#NULL!	Neg	811	38.6	#NULL!	#NULL!	204	39	YES	39864	Atripla	3					1	1	1	0	0	0	0
F	Ita	#NULL!	155									YES	/	/		Neg	#NULL!	Neg	1110	55.5	454	22.7	265	0.9	YES	40466	Atripla	3					1	1	1	0	0	0	0
F	Ita	#NULL!	167		NO					YES			/	/		Neg	#NULL!	Neg	557	24.2	844	36.7	243	39	YES	40682	Eviplera	3					0	0	1	0	0	0	0
F	Ita	#NULL!	156		NO					YES			/	/		Neg	0	Neg	486	22.1	902	41	486	0.9	YES	34700	Lamivudina	2	Dolutegravir				1	0	0	0	0	1	0
F	Brasile	54	161		NO							YES	/	/		Neg	#NULL!	Neg	361	14	#NULL!	#NULL!	22	49	YES	41872	Truvada	3	Dolutegravir				1	1	0	0	0	1	0
F	Ita	#NULL!	155		NO		YES			YES			/	/			#NULL!	Neg	520	26	1052	52.6	477	0.9	YES	38749	Atripla	3					1	1	1	0	0	0	0
F	Italiana	#NULL!	#NULL!				NO							NO			#NULL!		1055	45	857	36	20	19			Abacavir	2	Lamivudina				1	0	0	0	0	0	0
F	Italiana	48	160										YES				#NULL!		1152	37	1185	38	241	19			Lopinavir/Ritonavir	3	Truvada				1	1	0	1	1	0	0
F	Italia	67.4	154		NO		NO	NO	NO	NO	NO	yes	NO	NO	NO	0	#NULL!	0	1081	45.8	626	26.5	4	4	1	YES	Lamivudina	3	Abacavir	Nevirapina			1	0	1	0	0	0	0	ACE INIBITORI, ASSOCIAZIONI	ACE INIBITORI NON ASSOCIATI	CALCIO-ANTAGONISTI SELETTIVI CON PREVAL.EFFETTO VASCOLARE
F	Italia	63	160		NO		NO	yes	NO	NO	NO	yes	NO	NO	NO	0	#NULL!	0	1025	37.5	1170	42.8	189	189	1	YES	Lamivudina	3	Abacavir	Atazanavir	Ritonavir		1	0	0	1	1	0	0	VITAMINE A E D, COMPRESE LE LORO ASSOCIAZIONI	SOSTANZE ANTIADRENERGICHE AD AZIONE CENTRALE
F	Italia	64	161		NO		NO	yes	NO	NO	NO	yes	yes	NO	NO	0	#NULL!	0	835	37.2	593	26.4	185	185	1	YES	Lamivudina	3	Abacavir	Raltegravir			1	0	0	0	0	1	0	ACE INIBITORI NON ASSOCIATI	BETABLOCCANTI	FARMACI CHE AGISCONO SU STRUTTURA OSSEA E MINERALIZZAZIONE	ANTAGONISTI ORMONALI E SOSTANZE CORRELATE
F	Italia	75.8	172		NO		NO	yes	NO	yes	yes	yes	NO	NO	NO	0	#NULL!	0	721	21.7	1928	57.9	101	101	1	YES	Etravirina	2	Raltegravir				0	0	1	0	0	1	0	ANTITROMBOTICI	BETABLOCCANTI	SOSTANZE MODIFICATRICI DEI LIPIDI, NON ASSOCIATE	IPOGLICEMIZZANTI, ESCLUSE LE INSULINE	IPOGLICEMIZZANTI, ESCLUSE LE INSULINE	ANTAGONISTI DELL'ANGIOTENSINA II, ASSOCIAZIONI	CALCIO-ANTAGONISTI SELETTIVI CON PREVAL.EFFETTO VASCOLARE	FARMACI CHE AGISCONO SU STRUTTURA OSSEA E MINERALIZZAZIONE
F	Italia	54.8	149		NO		NO	yes	NO	NO	NO	NO	NO	NO	NO	0	#NULL!	0	273	14.9	1319	72.1	119	119	104	NO	Lamivudina	3	Abacavir	Dolutegravir			1	0	0	0	0	1	0	CALCIO-ANTAGONISTI SELETTIVI CON EFFETTO CARDIACO DIRETTO	ANTITROMBOTICI
F	Italia	91	155		SI		NO	NO	NO	NO	NO	NO	NO	NO	NO	0	#NULL!	0	360	23	611	39.1	56	56	42	YES	Zidovudina	4	Lamivudina	Abacavir	Atazanavir	Ritonavir	1	0	0	1	1	0	0	FARMACI CHE AGISCONO SU STRUTTURA OSSEA E MINERALIZZAZIONE	VITAMINE A E D, COMPRESE LE LORO ASSOCIAZIONI
F	Italia	52	170		SI		NO	NO	NO	NO	NO	yes	NO	NO	NO	0	#NULL!	0	716	41.3	608	35	32	32	1	YES	Zidovudina	3	Lamivudina	Nevirapina			1	0	1	0	0	0	0	ANTITROMBOTICI	DIURETICI DELL'ANSA	VITAMINE A E D, COMPRESE LE LORO ASSOCIAZIONI	GLICOSIDI CARDIACI	BETABLOCCANTI
F	Italia	54	0				NO	NO	NO	NO	NO	NO	NO	NO	NO	0	#NULL!	1	419	30.4	428	31	15	15	24	YES	Fosamprenavir	2	Ritonavir	Raltegravir			0	0	0	1	1	1	0	ANTITROMBOTICI
F	Italia	59	167		NO		NO	yes	NO	NO	NO	NO	NO	NO	NO	1	0	0	478	32	542	36.3	257	257	16	YES	Lamivudina	3	Abacavir	Nevirapina			1	0	1	0	0	0	0	VITAMINE A E D, COMPRESE LE LORO ASSOCIAZIONI
F	Italia	68	163		NO		yes	NO	yes	yes	yes	yes	NO	NO	NO	0	#NULL!	0	854	50.7	265	15.7	134	134	1	YES	Lamivudina	3	Abacavir	Atazanavir			1	0	0	1	0	0	0	VASODILATATORI USATI NELLE MALATTIE CARDIACHE	BETABLOCCANTI	FARMACI CHE AGISCONO SU STRUTTURA OSSEA E MINERALIZZAZIONE	IPOGLICEMIZZANTI, ESCLUSE LE INSULINE	SOSTANZE MODIFICATRICI DEI LIPIDI, NON ASSOCIATE
F	Italia	54	160				NO	yes	NO	yes	NO	NO	NO	NO	NO	0	#NULL!	0	613	31.7	402	20.8	302	302	1	YES	Lamivudina	3	Abacavir	Nevirapina			1	0	1	0	0	0	0	ANTITROMBOTICI	SOSTANZE MODIFICATRICI DEI LIPIDI, NON ASSOCIATE	VITAMINE A E D, COMPRESE LE LORO ASSOCIAZIONI
F	Italia	60.2	157		NO		NO	yes	NO	NO	NO	NO	yes	NO	NO	0	#NULL!	1	650	32.4	615	30.7	92	92	1	YES	Emtricitabina	3	Tenofovir	Efavirenz			1	1	1	0	0	0	0	VITAMINE A E D, COMPRESE LE LORO ASSOCIAZIONI
F	Italia	68	163		SI		NO	NO	NO	yes	NO	yes	NO	NO	NO	0	#NULL!	0	241	12.7	1109	58.5	35	35	7	YES	Etravirina	2	Darunavir	Ritonavir			0	0	1	1	1	0	0	SOSTANZE MODIFICATRICI DEI LIPIDI, NON ASSOCIATE	SOSTANZE MODIFICATRICI DEI LIPIDI, NON ASSOCIATE
F	Italia	65	165		NO		NO	yes	NO	NO	NO	NO	NO	NO	NO	0	#NULL!	0	685	40	561	32.8	136	136	10	YES	Lamivudina	3	Abacavir	Nevirapina			1	0	1	0	0	0	0	VITAMINE A E D, COMPRESE LE LORO ASSOCIAZIONI
F	Italia	56	150		NO		NO	NO	NO	NO	NO	yes	NO	NO	NO	1	245900	0	827	39.3	660	31.4	332	332	1	YES	Emtricitabina	3	Tenofovir	Raltegravir			1	1	0	0	0	1	0	CALCIO-ANTAGONISTI SELETTIVI CON PREVAL.EFFETTO VASCOLARE	ANTAGONISTI DELL'ANGIOTENSINA II, NON ASSOCIATI
F	Africa	74	165		NO		NO	NO	yes	yes	NO	yes	NO	NO	NO	0	#NULL!	0	825	36.4	671	29.6	428	428	18	YES	Lamivudina	3	Abacavir	Darunavir	Ritonavir		1	0	0	1	1	0	0	ACE INIBITORI NON ASSOCIATI	BETABLOCCANTI	ANTITROMBOTICI	SOSTANZE MODIFICATRICI DEI LIPIDI, NON ASSOCIATE	ANTITROMBOTICI	VITAMINE A E D, COMPRESE LE LORO ASSOCIAZIONI
F	Europa Est	70	158		NO		NO	yes	NO	yes	NO	yes	NO	NO	NO	0	#NULL!	0	826	35.4	702	30.1	218	218	1	YES	Lamivudina	3	Abacavir	Atazanavir	Ritonavir		1	0	0	1	1	0	0	ACE INIBITORI, ASSOCIAZIONI	SOSTANZE MODIFICATRICI DEI LIPIDI, NON ASSOCIATE	VITAMINE A E D, COMPRESE LE LORO ASSOCIAZIONI	BETABLOCCANTI	CALCIO-ANTAGONISTI SELETTIVI CON PREVAL.EFFETTO VASCOLARE
F	Italia	59	169		NO		NO	yes	NO	yes	NO	yes	NO	NO	NO	0	#NULL!	0	669	35	690	36.1	396	396	1	YES	Lamivudina	3	Nevirapina	Raltegravir			1	0	1	0	0	1	0	SOSTANZE MODIFICATRICI DEI LIPIDI, NON ASSOCIATE	ANTITROMBOTICI	VITAMINE A E D, COMPRESE LE LORO ASSOCIAZIONI	C07B	FARMACI CHE AGISCONO SU STRUTTURA OSSEA E MINERALIZZAZIONE
F	Italia	48	150		NO		NO	yes	NO	yes	yes	NO	NO	NO	NO	0	#NULL!	0	551	31.5	538	30.8	200	200	1	YES	Darunavir	2	Ritonavir	Raltegravir			0	0	0	1	1	1	0	SOSTANZE MODIFICATRICI DEI LIPIDI, NON ASSOCIATE	SOSTANZE MODIFICATRICI DEI LIPIDI, NON ASSOCIATE	INSULINE ED ANALOGHI	INSULINE ED ANALOGHI	ANTITROMBOTICI
F	Italia	62.5	160				NO	NO	NO	yes	yes	NO	NO	NO	NO	0	#NULL!	0	765	23.3	2040	62	177	177	1	YES	Zidovudina	3	Lamivudina	Fosamprenavir	Ritonavir		1	0	0	1	1	0	0	SOSTANZE MODIFICATRICI DEI LIPIDI, NON ASSOCIATE
F	Italia	55	160				NO	NO	NO	yes	NO	NO	NO	NO	NO	0	#NULL!	0	1008	41.9	673	28	253	253	1	YES	Emtricitabina	3	Tenofovir	Efavirenz			1	1	1	0	0	0	0	SOSTANZE MODIFICATRICI DEI LIPIDI, NON ASSOCIATE	VITAMINE A E D, COMPRESE LE LORO ASSOCIAZIONI
F	Italia	60	164				NO	yes	NO	yes	yes	yes	NO	NO	NO	0	#NULL!	0	1074	31.1	1133	32.8	4	4	1	YES	Emtricitabina	3	Tenofovir	Dolutegravir			1	1	0	0	0	1	0	SOSTANZE MODIFICATRICI DEI LIPIDI, NON ASSOCIATE	Sitagliptina 100mg
F	Italia	60	160				NO	yes	NO	yes	NO	yes	NO	yes	NO	1	#NULL!	0	604	26.2	584	25.3	236	236	9	YES	Lamivudina	3	Abacavir	Atazanavir	Ritonavir		1	0	0	1	1	0	0	ACE INIBITORI NON ASSOCIATI	ANTIULCERA PEPTICA E MALATTIA DA REFLUSSO GASTROESOF.	SOSTANZE MODIFICATRICI DEI LIPIDI, NON ASSOCIATE	VITAMINE A E D, COMPRESE LE LORO ASSOCIAZIONI
F	Italia	60	156				NO	NO	NO	yes	NO	NO	NO	NO	NO	0	#NULL!	0	738	57.2	252	19.6	286	286	1	YES	Emtricitabina	3	Tenofovir	Efavirenz			1	1	1	0	0	0	0	ANTITROMBOTICI	SOSTANZE MODIFICATRICI DEI LIPIDI, NON ASSOCIATE	VITAMINE A E D, COMPRESE LE LORO ASSOCIAZIONI
F	Italia	59	165		SI		NO	NO	NO	NO	NO	yes	NO	NO	NO	0	#NULL!	1	1151	44.2	550	21.1	276	276	14	YES	Lamivudina	2	Atazanavir	Ritonavir			1	0	0	1	1	0	0	BETABLOCCANTI	C01B	ANTITROMBOTICI	DIURETICI DELL'ANSA	FARMACI RISPARMIATORI DI POTASSIO
F	Italia	55	150		SI		NO	yes	yes	yes	NO	yes	NO	NO	NO	0	#NULL!	0	810	36.9	762	34.8	241	241	1	YES	Lamivudina	2	Fosamprenavir	Ritonavir			1	0	0	1	1	0	0	ACE INIBITORI NON ASSOCIATI	BETABLOCCANTI	ANTITROMBOTICI	VITAMINE A E D, COMPRESE LE LORO ASSOCIAZIONI	ANTIULCERA PEPTICA E MALATTIA DA REFLUSSO GASTROESOF.
F	Italia	75	163		NO		NO	NO	NO	yes	NO	NO	NO	NO	NO	0	#NULL!	0	688	44	360	23	242	242	1	YES	Darunavir	2	Ritonavir	Raltegravir			0	0	0	1	1	1	0	ANTITROMBOTICI	SOSTANZE MODIFICATRICI DEI LIPIDI, NON ASSOCIATE	VITAMINE A E D, COMPRESE LE LORO ASSOCIAZIONI
F	Italia	53.6	152		NO		NO	yes	NO	yes	NO	NO	yes	NO	NO	1	1	0	567	39.7	582	40.8	209	209	1	YES	Lamivudina	3	Abacavir	Dolutegravir			1	0	0	0	0	1	0	FARMACI CHE AGISCONO SU STRUTTURA OSSEA E MINERALIZZAZIONE	VITAMINE A E D, COMPRESE LE LORO ASSOCIAZIONI	VITAMINE A E D, COMPRESE LE LORO ASSOCIAZIONI	SOSTANZE MODIFICATRICI DEI LIPIDI, NON ASSOCIATE
F	Italia	52	158				NO	NO	NO	NO	NO	NO	NO	NO	NO	0	#NULL!	0	911	55.9	381	23.4	911	911	27	YES	Lamivudina	3	Abacavir	Raltegravir			1	0	0	0	0	1	0	VITAMINE A E D, COMPRESE LE LORO ASSOCIAZIONI	VITAMINE A E D, COMPRESE LE LORO ASSOCIAZIONI	FARMACI CHE AGISCONO SU STRUTTURA OSSEA E MINERALIZZAZIONE
F	Italia	42	150		SI		NO	NO	NO	yes	NO	NO	NO	NO	NO	0	#NULL!	0	399	17.4	1463	63.7	89	89	1	YES	zidovudina	3	Lamivudina	Abacavir			1	0	0	0	0	0	0	SOSTANZE MODIFICATRICI DEI LIPIDI, NON ASSOCIATE
F	Italia	59	165		NO		NO	NO	NO	yes	NO	NO	NO	NO	NO	0	1	0	1363	52.8	668	25.8	442	442	1	YES	Lamivudina	3	Abacavir	Efavirenz			1	0	1	0	0	0	0	SOSTANZE MODIFICATRICI DEI LIPIDI, NON ASSOCIATE	VITAMINE A E D, COMPRESE LE LORO ASSOCIAZIONI	ANTITROMBOTICI
F	Italia	64	163		NO		NO	NO	NO	NO	NO	yes	NO	NO	NO	0	#NULL!	0	218	18.6	456	38.8	62	62	1	YES	Lamivudina	3	Abacavir	Raltegravir			1	0	0	0	0	1	0	ACE INIBITORI, ASSOCIAZIONI	VITAMINE A E D, COMPRESE LE LORO ASSOCIAZIONI
F	Italia	63	158		NO		NO	NO	NO	NO	NO	yes	NO	NO	NO	0	#NULL!	0	375	48.7	117	15.2	247	247	1	YES	Lamivudina	3	Abacavir	Raltegravir			1	0	0	0	0	1	0	ACE INIBITORI, ASSOCIAZIONI	BETABLOCCANTI
F	Italia	68.4	170		SI		yes	NO	NO	NO	yes	NO	NO	NO	NO	1	1152000	0	198	26.2	323	42.6	94	94	1	YES	Lopinavir	2	Ritonavir	Raltegravir			0	0	0	1	1	1	0	DIURETICI DELL'ANSA
F	Italia	69	175		NO		NO	NO	NO	yes	NO	NO	NO	NO	NO	0	#NULL!	0	672	20.7	867	26.8	40	40	36	YES	Lamivudina	3	Abacavir	Darunavir	Ritonavir		1	0	0	1	1	0	0	SOSTANZE MODIFICATRICI DEI LIPIDI, NON ASSOCIATE
F	Europa Est	75	160		NO		NO	NO	NO	yes	NO	yes	NO	NO	NO	0	#NULL!	0	170	11	860	55.3	8	8	1	YES	Lamivudina	3	Abacavir	Darunavir	Ritonavir		1	0	0	1	1	0	0	VITAMINE A E D, COMPRESE LE LORO ASSOCIAZIONI	SOSTANZE MODIFICATRICI DEI LIPIDI, NON ASSOCIATE	ACE INIBITORI NON ASSOCIATI
F	Italia	100	166		NO		NO	NO	NO	yes	yes	NO	NO	NO	NO	0	#NULL!	0	414	19.4	826	38.7	138	138	5	YES	Lamivudina	3	Abacavir	Darunavir	Ritonavir		1	0	0	1	1	0	0	IPOGLICEMIZZANTI, ESCLUSE LE INSULINE
F	Italia	58	153		NO		NO	NO	NO	yes	NO	yes	yes	NO	NO	0	#NULL!	1	526	38.7	349	25.7	158	158	1	YES	Lamivudina	3	Darunavir	Ritonavir	Dolutegravir		1	0	0	1	1	1	0	ANTAGONISTI DELL'ANGIOTENSINA II, NON ASSOCIATI	VITAMINE A E D, COMPRESE LE LORO ASSOCIAZIONI	SOSTANZE MODIFICATRICI DEI LIPIDI, NON ASSOCIATE
F	Italia	56	169		SI		NO	NO	NO	yes	NO	NO	NO	NO	NO		#NULL!	-	1180	42.9	933	33.9	695	695	1	YES	Lamivudina	3	Abacavir	Darunavir	Ritonavir		1	0	0	1	1	0	0	SOSTANZE MODIFICATRICI DEI LIPIDI, NON ASSOCIATE	ANTITROMBOTICI
F	Italiana	#NULL!	#NULL!	Pensionato	NO		NO	NO	NO	NO	NO	NO	NO	NO	NO	neg	#NULL!	neg	286	19.9	#NULL!	#NULL!	#NULL!	#NULL!	YES	41592	kivexa	3	nevirapina				1	0	1	0	0	0	0	VITAMINE A E D, COMPRESE LE LORO ASSOCIAZIONI	ANTIULCERA PEPTICA E MALATTIA DA REFLUSSO GASTROESOF.	PREPARATI TIROIDEI	IPNOTICI E SEDATIVI	ANTISTAMINICI PER USO SISTEMICO
F	Italiana	60	161	Pensionato	NO	YES	YES	NO	NO	NO	NO	YES	NO	NO	NO	neg	#NULL!	neg	774	41.1	#NULL!	#NULL!	173	#NULL!	YES	36979	kivexa	3	efavirenz				1	0	1	0	0	0	0	BETABLOCCANTI	PREPARATI TIROIDEI	ANTIEPILETTICI	ANTIULCERA PEPTICA E MALATTIA DA REFLUSSO GASTROESOF.	VITAMINA B12 ED ACIDO FOLICO
F	Italiana	70	165	Pensionato	NO	YES	NO	YES	YES	YES	NO	YES	NO	NO	NO	neg	#NULL!	neg	701	39.1	#NULL!	#NULL!	42	#NULL!	YES	38748	dolutegravir	2	darunavir	ritonavir			0	0	0	1	1	1	0	ANTAGONISTI DELL'ANGIOTENSINA II, ASSOCIAZIONI	ANTITROMBOTICI	SOSTANZE MODIFICATRICI DEI LIPIDI, NON ASSOCIATE	FARMACI CHE AGISCONO SU STRUTTURA OSSEA E MINERALIZZAZIONE	VASODILATATORI USATI NELLE MALATTIE CARDIACHE
F	Italiana	70	160	Pensionato	NO		YES	YES	NO	YES	NO	YES	NO	NO	NO	neg	#NULL!	neg	905	38.6	#NULL!	#NULL!	111	#NULL!	YES	35353	kivexa	3	atazanavir				1	0	0	1	0	0	0	ANTAGONISTI DELL'ANGIOTENSINA II, NON ASSOCIATI	SOSTANZE MODIFICATRICI DEI LIPIDI, NON ASSOCIATE	VITAMINE A E D, COMPRESE LE LORO ASSOCIAZIONI
F	Italiana	68	160		YES	YES	NO	YES	NO	YES	NO	YES	NO	NO	NO	neg	#NULL!	neg	641	26.6	#NULL!	#NULL!	164	#NULL!	YES	37166	atripla	3					1	1	1	0	0	0	0	SOSTANZE MODIFICATRICI DEI LIPIDI, NON ASSOCIATE	FARMACI CHE AGISCONO SU STRUTTURA OSSEA E MINERALIZZAZIONE	VITAMINA B12 ED ACIDO FOLICO
F	Italiana	68	168	Lavoratore	NO		NO	YES	NO	YES	NO	NO	NO	NO	NO	neg	#NULL!	neg	989	38.9	#NULL!	#NULL!	342	#NULL!	YES	39610	kivexa	3	rilpivirina				1	0	1	0	0	0	0	SOSTANZE MODIFICATRICI DEI LIPIDI, NON ASSOCIATE	VITAMINE A E D, COMPRESE LE LORO ASSOCIAZIONI
F	Italiana	64	156	Pensionato	NO		NO	YES	NO	YES	NO	NO	NO	YES	NO	pos	1338838	neg	785	34.3	#NULL!	#NULL!	111	#NULL!	YES	34395	kivexa	3	efavirenz				1	0	1	0	0	0	0	FARMACI CHE AGISCONO SU STRUTTURA OSSEA E MINERALIZZAZIONE	VITAMINE A E D, COMPRESE LE LORO ASSOCIAZIONI	PREPARATI TIROIDEI
F	Italiana	50	150	Pensionato	NO		NO	NO	NO	YES	NO	YES	NO	NO	NO	neg	#NULL!	neg	613	32	#NULL!	#NULL!	180	#NULL!	YES	35125	raltegravir	2	atazanavir				0	0	0	1	0	1	0	ACE INIBITORI NON ASSOCIATI	VITAMINE A E D, COMPRESE LE LORO ASSOCIAZIONI	VITAMINA B12 ED ACIDO FOLICO
F	Italiana	49	159	Pensionato	YES	YES	NO	NO	NO	YES	NO	YES	YES	NO	NO	neg	#NULL!	neg	1181	39.6	1015	34	187	#NULL!	YES	35842	lamivudina	3	nevirapina	raltegravir			1	0	1	0	0	1	0	ACE INIBITORI NON ASSOCIATI	ANTITROMBOTICI	VITAMINE A E D, COMPRESE LE LORO ASSOCIAZIONI	ANTIPSICOTICI	DIURETICI DELL'ANSA
F	Italiana	70	153	Pensionato	NO	YES	NO	NO	NO	NO	YES	NO	NO	YES	NO	neg	#NULL!	neg	181	27.2	#NULL!	#NULL!	30	#NULL!	YES	34782	lamivudina	3	raltegravir	atazanavir			1	0	0	1	0	1	0	BETABLOCCANTI	ANTITROMBOTICI	INSULINE ED ANALOGHI	INSULINE ED ANALOGHI	ANTIULCERA PEPTICA E MALATTIA DA REFLUSSO GASTROESOF.
F	Italiana	64	162	Lavoratore	NO	YES	NO	NO	NO	YES	NO	NO	YES	NO	NO	neg	#NULL!	neg	387	27	#NULL!	#NULL!	247	#NULL!	YES	35859	kivexa	3	rilpivirina				1	0	1	0	0	0	0	SOSTANZE MODIFICATRICI DEI LIPIDI, NON ASSOCIATE	VITAMINE A E D, COMPRESE LE LORO ASSOCIAZIONI	ANTIMALARICI	ANTINFIAMMATORI
F	Italiana	72	170	Pensionato	NO	YES	YES	NO	YES	NO	NO	YES	NO	YES	NO	neg	#NULL!	neg	903	35.4	#NULL!	#NULL!	216	#NULL!	YES	35095	raltegravir	2	Lopinavir/Ritonavir				0	0	0	1	1	1	0	ANTAGONISTI DELL'ANGIOTENSINA II, NON ASSOCIATI	CALCIO-ANTAGONISTI SELETTIVI CON PREVAL.EFFETTO VASCOLARE	VITAMINE A E D, COMPRESE LE LORO ASSOCIAZIONI	DIURETICI DELL'ANSA	ANTIULCERA PEPTICA E MALATTIA DA REFLUSSO GASTROESOF.
F	Italiana	58	174	Disoccupato	NO	NO	NO	YES	NO	YES	NO	NO	YES	NO	NO	neg	#NULL!	neg	281	23.8	470	39.9	20	#NULL!	YES	38509	kivexa	3	rilpivirina				1	0	1	0	0	0	0	VITAMINE A E D, COMPRESE LE LORO ASSOCIAZIONI	IPNOTICI E SEDATIVI	ANTINFIAMMATORI	ANTIULCERA PEPTICA E MALATTIA DA REFLUSSO GASTROESOF.
F	Italiana	60	155		NO		NO	NO	NO	YES	YES	NO	NO	NO	NO	neg	#NULL!	neg	583	20.9	#NULL!	#NULL!	244	#NULL!	YES	40677	dolutegravir	2	darunavir	ritonavir			0	0	0	1	1	1	0	IPOGLICEMIZZANTI, ESCLUSE LE INSULINE	VITAMINE A E D, COMPRESE LE LORO ASSOCIAZIONI	PREPARATI TIROIDEI
F	Italiana	65	#NULL!	Pensionato	NO	NO	NO	NO	YES	YES	NO	YES	NO	NO	NO	pos	962697	neg	1515	49	#NULL!	#NULL!	286	#NULL!	YES	35024	fosamprenavir	1	ritonavir				0	0	0	1	1	0	0	BETABLOCCANTI	ANTITROMBOTICI
F	Italiana	81	160	Pensionato	NO	NO	NO	NO	NO	YES	NO	NO	NO	NO	NO	neg	#NULL!	neg	757	41.7	#NULL!	#NULL!	321	#NULL!	YES	40220	kivexa	3	atazanavir	ritonavir			1	0	0	1	1	0	0	ANTIDEPRESSIVI
F	Italiana	67	165	Disoccupato	YES	NO	NO	YES	NO	YES	YES	YES	NO	NO	NO	neg	#NULL!	neg	581	44.6	462	35.5	230	#NULL!	YES	35402	atripla	3					1	1	1	0	0	0	0	ANTITROMBOTICI	IPOGLICEMIZZANTI, ESCLUSE LE INSULINE	VITAMINE A E D, COMPRESE LE LORO ASSOCIAZIONI	SOSTANZE MODIFICATRICI DEI LIPIDI, NON ASSOCIATE	ANTAGONISTI DELL'ANGIOTENSINA II, NON ASSOCIATI
F	Italiana	59	162	Pensionato	NO	YES	NO	NO	NO	YES	NO	YES	NO	NO	NO	pos	1447561	neg	287	34.8	#NULL!	#NULL!	128	#NULL!	YES	35010	raltegravir	2	fosamprenavir				0	0	0	1	0	1	0	ANTAGONISTI DELL'ANGIOTENSINA II, NON ASSOCIATI	ANTINFIAMMATORI
F	Italiana	62	#NULL!	Pensionato	NO	NO	YES	NO	NO	NO	NO	YES	NO	NO	NO	neg	#NULL!	neg	595	31	#NULL!	#NULL!	183	#NULL!	YES	35943	Truvada	3	raltegravir				1	1	0	0	0	1	0	ANTAGONISTI DELL'ANGIOTENSINA II, NON ASSOCIATI	ANTIULCERA PEPTICA E MALATTIA DA REFLUSSO GASTROESOF.	TERAPIA BILIARE
F	Italiana	53	158	Pensionato	NO	YES	NO	NO	NO	NO	NO	YES	NO	NO	NO	pos	0	neg	345	33.6	408	38.9	56	#NULL!	YES	36083	kivexa	3	nevirapina				1	0	1	0	0	0	0	ANTIEPILETTICI	ANTIULCERA PEPTICA E MALATTIA DA REFLUSSO GASTROESOF.	VITAMINE A E D, COMPRESE LE LORO ASSOCIAZIONI	PREPARATI TIROIDEI	SOSTANZE MODIFICATRICI DEI LIPIDI, NON ASSOCIATE
F	Italiana	63	170	Lavoratore	NO	NO	NO	NO	NO	YES	NO	YES	NO	NO	NO	neg	#NULL!	neg	787	35.4	#NULL!	#NULL!	166	#NULL!	YES	35009	kivexa	3	efavirenz				1	0	1	0	0	0	0	BETABLOCCANTI	DIURETICI AD AZIONE DIURETICA MINORE, ESCLUSE LE TIAZIDI	SOSTANZE MODIFICATRICI DEI LIPIDI, NON ASSOCIATE	ANTIDEPRESSIVI	IPNOTICI E SEDATIVI
F	Italiana	56	151	Disoccupato	NO	YES	NO	YES	NO	YES	NO	YES	NO	NO	NO	neg	#NULL!	neg	575	41.6	430	31.2	94	#NULL!	YES	39078	kivexa	3	raltegravir				1	0	0	0	0	1	0	ACE INIBITORI NON ASSOCIATI	SOSTANZE MODIFICATRICI DEI LIPIDI, NON ASSOCIATE	VITAMINE A E D, COMPRESE LE LORO ASSOCIAZIONI
F	Italiana	78	167	Pensionato	NO	YES	NO	NO	NO	YES	NO	NO	YES	NO	NO	pos	#NULL!	neg	656	35.5	#NULL!	#NULL!	250	#NULL!	YES	39625	Etravirina	2	raltegravir				0	0	1	0	0	1	0	IPNOTICI E SEDATIVI
F	Italiana	65	156	Pensionato	NO	YES	NO	NO	NO	YES	NO	YES	NO	NO	NO	neg	#NULL!	neg	403	27.5	#NULL!	#NULL!	111	#NULL!	YES	38742	eviplera	3					0	0	1	0	0	0	0	ANTITROMBOTICI	DIURETICI DELL'ANSA	VITAMINE A E D, COMPRESE LE LORO ASSOCIAZIONI	ANTIDEPRESSIVI
F	Italiana	60	157	Pensionato	NO	YES	YES	NO	NO	YES	NO	YES	NO	NO	NO	neg	#NULL!	neg	529	56	417	44	7	0	YES	35217	Kivexa	3	Nevirapina				1	0	1	0	0	0	0	SOSTANZE MODIFICATRICI DEI LIPIDI, NON ASSOCIATE
F	Italiana	63	158	Pensionato	NO	YES	NO	NO	NO	YES	NO	YES	NO	NO	NO	neg	#NULL!	neg	501	62	302	38	173	20	NO	38200	Eviplera	3					0	0	1	0	0	0	0	SOSTANZE MODIFICATRICI DEI LIPIDI, NON ASSOCIATE	ANTITROMBOTICI	ACE INIBITORI, ASSOCIAZIONI
F	Italiana	47	145	Pensionato	NO	YES	YES	NO	NO	YES	NO	YES	NO	NO	NO	neg	#NULL!	neg	584	42	824	60	212	0	YES	37807	Kivexa	3	Raltegravir				1	0	0	0	0	1	0	SOSTANZE MODIFICATRICI DEI LIPIDI, NON ASSOCIATE	ANTIGOTTOSI	ALTRI ANTIPERTENSIVI	VITAMINA B12 ED ACIDO FOLICO
F	Italiana	50	144	Disoccupato	NO	YES	NO	NO	NO	YES	YES	YES	NO	NO	NO	neg	#NULL!	neg	625	57	486	44	381	0	YES	35779	Kivexa	3	Nevirapina				1	0	1	0	0	0	0	IPOGLICEMIZZANTI, ESCLUSE LE INSULINE	SOSTANZE MODIFICATRICI DEI LIPIDI, NON ASSOCIATE
F	Italiana	96	150	Disoccupato	NO	YES	NO	NO	NO	YES	YES	YES	NO	NO	NO		#NULL!		718	65	392	35	200	0	YES	38570	Kivexa	3	Atazanavir	Ritonavir			1	0	0	1	1	0	0	IPOGLICEMIZZANTI, ESCLUSE LE INSULINE	IPOGLICEMIZZANTI, ESCLUSE LE INSULINE	ANTIULCERA PEPTICA E MALATTIA DA REFLUSSO GASTROESOF.	ANTIGOTTOSI	ACE INIBITORI NON ASSOCIATI	ANTITROMBOTICI
F	Italiana	44.5	151	Pensionato	YES	YES	NO	YES	NO	YES	NO	NO	NO	NO	NO	neg	#NULL!	neg	652	28	1252	54	317	40	NO	41928	Truvada	3	Raltegravir				1	1	0	0	0	1	0	ANTIULCERA PEPTICA E MALATTIA DA REFLUSSO GASTROESOF.	ANTITROMBOTICI	SOSTANZE MODIFICATRICI DEI LIPIDI, NON ASSOCIATE
F	Italiana	78	159	Pensionato	NO	YES	NO	NO	NO	YES	NO	YES	NO	NO	NO	neg	#NULL!	neg	995	52	947	49	225	0	YES	33431	Truvada	3	Darunavir	Ritonavir			1	1	0	1	1	0	0	SOSTANZE MODIFICATRICI DEI LIPIDI, NON ASSOCIATE	ANTAGONISTI DELL'ANGIOTENSINA II, NON ASSOCIATI	SOSTANZE ANTIADRENERGICHE AD AZIONE CENTRALE
F	Italiana	51	152	Pensionato	NO	YES	YES	YES	NO	YES	YES	NO	NO	NO	NO	neg	#NULL!	pos	553	54	481	47	96	0	YES	35571	Kivexa	3	Nevirapina				1	0	1	0	0	0	0	SOSTANZE MODIFICATRICI DEI LIPIDI, NON ASSOCIATE	ALTRI ANTIPERTENSIVI
F	Italiana	52	145	Disoccupato	NO	YES	NO	YES	YES	YES	NO	YES	NO	NO	NO	neg	#NULL!	neg	635	63	374	37	454	0	YES	38804	Truvada	3	Raltegravir				1	1	0	0	0	1	0	ANTIULCERA PEPTICA E MALATTIA DA REFLUSSO GASTROESOF.	DIURETICI DELL'ANSA	SOSTANZE MODIFICATRICI DEI LIPIDI, NON ASSOCIATE	ANTITROMBOTICI	VASODILATATORI USATI NELLE MALATTIE CARDIACHE	BETABLOCCANTI	VITAMINE A E D, COMPRESE LE LORO ASSOCIAZIONI
F	Italiana	68	160	Disoccupato	YES	YES	NO	YES	NO	NO	NO	YES	NO	NO	NO	neg	#NULL!	neg	373	34	761	69	327	0	YES	35509	Truvada	3	Atazanavir	Ritonavir			1	1	0	1	1	0	0	VITAMINE A E D, COMPRESE LE LORO ASSOCIAZIONI	PREPARATI TIROIDEI	ACE INIBITORI, ASSOCIAZIONI	ANTIULCERA PEPTICA E MALATTIA DA REFLUSSO GASTROESOF.	BETABLOCCANTI	ANTITROMBOTICI
F	Italiana	59	160	Pensionato	NO	YES	NO	YES	NO	NO	NO	YES	YES	NO	NO	neg	#NULL!		811	69	329	28	250	0	YES	37792	Kivexa	3	Efavirenz				1	0	1	0	0	0	0	ANTIULCERA PEPTICA E MALATTIA DA REFLUSSO GASTROESOF.	BETABLOCCANTI	ANTAGONISTI DELL'ANGIOTENSINA II, NON ASSOCIATI	VITAMINE A E D, COMPRESE LE LORO ASSOCIAZIONI	FARMACI CHE AGISCONO SU STRUTTURA OSSEA E MINERALIZZAZIONE	ANTAGONISTI ORMONALI E SOSTANZE CORRELATE
F	Italiana	62.5	157	Pensionato	NO	YES	NO	NO	NO	YES	YES	YES	NO	NO	NO	neg	#NULL!	neg	440	56	335	43	82	0	YES	37742	Atripla	3					1	1	1	0	0	0	0	IPOGLICEMIZZANTI, ESCLUSE LE INSULINE	SOSTANZE MODIFICATRICI DEI LIPIDI, NON ASSOCIATE	IPOGLICEMIZZANTI, ESCLUSE LE INSULINE	ANTAGONISTI DELL'ANGIOTENSINA II, ASSOCIAZIONI
F	Italiana	64	160	Pensionato	NO	YES	NO	NO	NO	YES	NO	YES	NO	NO	NO	neg	#NULL!	neg	309	21.9	556	39.4	#NULL!	0	YES	37503	Atazanavir	3	Ritonavir	Tenofovir	Emtricitabina		1	1	0	1	1	0	0	ACE INIBITORI NON ASSOCIATI	SOSTANZE MODIFICATRICI DEI LIPIDI, NON ASSOCIATE
F	Italiana	75	150	Pensionato	NO	NO	NO	YES	NO	YES	NO	YES	NO	NO	NO	neg	#NULL!	neg	793	41.5	596	31.2	50	0	YES	38003	Emtricitabina	3	Tenofovir	Lopinavir/Ritonavir			1	1	0	1	1	0	0	VITAMINE A E D, COMPRESE LE LORO ASSOCIAZIONI	SOSTANZE MODIFICATRICI DEI LIPIDI, NON ASSOCIATE	FARMACI CHE AGISCONO SU STRUTTURA OSSEA E MINERALIZZAZIONE	BETABLOCCANTI
F	Italiana	74	174	Pensionato	YES	NO	NO	NO	NO	NO	NO	NO	NO	NO	NO	neg	#NULL!	neg	649	37.5	599	34.6	150	0	YES		Emtricitabina	3	Tenofovir	Raltegravir			1	1	0	0	0	1	0	ANTIDEPRESSIVI	VITAMINE A E D, COMPRESE LE LORO ASSOCIAZIONI
F	straniera	#NULL!	#NULL!				NO	YES	NO	NO	NO	NO	YES	NO	NO	neg	#NULL!	neg	144	9.8	832	56.6	#NULL!	0	YES	40159	Atripla	3					1	1	1	0	0	0	0	FARMACI CHE AGISCONO SU STRUTTURA OSSEA E MINERALIZZAZIONE	SULFONAMIDI E TRIMETOPRIM	VITAMINE A E D, COMPRESE LE LORO ASSOCIAZIONI
F	Italiana	#NULL!	#NULL!				NO	NO	NO	YES	NO					neg	#NULL!	neg	554	30.3	908	49.6	#NULL!	0	YES	38055	Lopinavir/Ritonavir	3	Truvada				1	1	0	1	1	0	0	SOSTANZE MODIFICATRICI DEI LIPIDI, NON ASSOCIATE
F	Italiana	65	165	Pensionato	NO	NO	YES	NO	NO	YES	NO	YES	NO	NO	NO	neg	#NULL!	neg	248	23.8	422	40.6	#NULL!	0	YES	40106	Darunavir	2	Ritonavir	Lamivudina			1	0	0	1	1	0	0	SOSTANZE MODIFICATRICI DEI LIPIDI, NON ASSOCIATE	ANTIARITMICI, CLASSE I E III	ANTITROMBOTICI	BETABLOCCANTI
F	Italiana	#NULL!	#NULL!	Pensionato			NO	NO	NO	YES	NO	YES	NO	NO	NO	neg	#NULL!	neg	486	47.2	297	28.8	#NULL!	0	YES	38913	Darunavir	1	Ritonavir				0	0	0	1	1	0	0	CALCIO	VITAMINE A E D, COMPRESE LE LORO ASSOCIAZIONI	SOSTANZE MODIFICATRICI DEI LIPIDI, NON ASSOCIATE
F	straniera	82	164	Lavoratore	YES	NO	NO	NO	NO	YES	NO	YES	YES			neg	#NULL!	neg	597	37.1	660	41	#NULL!	0	YES	40877	Eviplera	3					0	0	1	0	0	0	0	SOSTANZE MODIFICATRICI DEI LIPIDI, NON ASSOCIATE	ACE INIBITORI NON ASSOCIATI	SULFONAMIDI E TRIMETOPRIM	MACROLIDI, LINCOSAMIDI E STREPTOGRAMINE
F	Italiana	#NULL!	#NULL!	Pensionato			YES	NO	NO	NO	NO	NO	NO	NO	NO	neg	#NULL!	neg	679	43	439	27.8	#NULL!	0	YES	39289	Kivexa	3	Dolutegravir				1	0	0	0	0	1	0	VITAMINE A E D, COMPRESE LE LORO ASSOCIAZIONI	SOSTANZE MODIFICATRICI DEI LIPIDI, NON ASSOCIATE
F	Italiana	#NULL!	#NULL!	Pensionato			YES	NO	NO	NO	NO	YES	NO	NO	NO	neg	#NULL!	neg	718	35.9	790	39.5	#NULL!	0	YES	38362	Lamivudina	3	Nevirapina	Raltegravir			1	0	1	0	0	1	0	VITAMINE A E D, COMPRESE LE LORO ASSOCIAZIONI	BETABLOCCANTI	ANTITROMBOTICI	SOSTANZE ANTIADRENERGICHE AD AZIONE CENTRALE
F	Italiana	#NULL!	#NULL!	Pensionato			NO	YES		YES	NO	YES	NO	NO	NO	neg	#NULL!	neg	827	24.7	1307	39	#NULL!	0	YES	40270	Lamivudina	2	Ritonavir	Darunavir			1	0	0	1	1	0	0	ANTITROMBOTICI	ACE INIBITORI NON ASSOCIATI	VITAMINE A E D, COMPRESE LE LORO ASSOCIAZIONI	CALCIO-ANTAGONISTI SELETTIVI CON PREVAL.EFFETTO VASCOLARE	SOSTANZE MODIFICATRICI DEI LIPIDI, NON ASSOCIATE
F	Italiana	72	156	Lavoratore	NO	NO	3	5	0	3	3	7	0	3	0	1	#NULL!	1	479	31.7	640	42	285	40	1	35262	3TC	3	ABC	EFV			1	0	1	0	0	0	0	SOSTANZE ANTIADRENERGICHE AD AZIONE PERIFERICA	FARMACI CHE AGISCONO SU STRUTTURA OSSEA E MINERALIZZAZIONE	ACE INIBITORI NON ASSOCIATI	VITAMINE A E D, COMPRESE LE LORO ASSOCIAZIONI	CALCIO
F	Italiana	#NULL!	#NULL!	Pensionato			3	5	0	3	0	5		0	3		#NULL!		938	34.6	1054	39	190	40	1	38449	RAL	2	NEV				0	0	1	0	0	1	0	BETABLOCCANTI	VITAMINE A E D, COMPRESE LE LORO ASSOCIAZIONI	ANTITROMBOTICI	ACE INIBITORI NON ASSOCIATI	SOSTANZE MODIFICATRICI DEI LIPIDI, NON ASSOCIATE	CALCIO-ANTAGONISTI SELETTIVI CON PREVAL.EFFETTO VASCOLARE	ANTIGOTTOSI	DIURETICI AD AZIONE DIURETICA MAGGIORE
F	Italiana	52	157	Lavoratore	NO	YES	3	7	0	3	0	7		0	0	0	#NULL!		818	38.6	831	39	160	40	1	35415	RAL	2	NEV				0	0	1	0	0	1	0	CALCIO-ANTAGONISTI SELETTIVI CON PREVAL.EFFETTO VASCOLARE	SOSTANZE ANTIADRENERGICHE AD AZIONE PERIFERICA	VITAMINE A E D, COMPRESE LE LORO ASSOCIAZIONI	FARMACI CHE AGISCONO SU STRUTTURA OSSEA E MINERALIZZAZIONE
F	Italiana	61.9	162	Pensionato	NO	YES	0	5	0	3	0	3	1	0	0		#NULL!		459	33.5	608	44	80	40	1	37926	FTC	3	TFV	EFV			1	1	1	0	0	0	0	SOSTANZE MODIFICATRICI DEI LIPIDI, NON ASSOCIATE	ACE INIBITORI NON ASSOCIATI	VITAMINE A E D, COMPRESE LE LORO ASSOCIAZIONI	ANSIOLITICI	ANTIULCERA PEPTICA E MALATTIA DA REFLUSSO GASTROESOF.	ANTIDEPRESSIVI
F	Italiana	63	152	Pensionato	NO	YES	3	5	0	3	8	5		0	0		#NULL!		780	23.5	1408	42	75	40	1	38317	DTG	3	3TC	RPV			1	0	1	0	0	1	0	SOSTANZE MODIFICATRICI DEI LIPIDI, NON ASSOCIATE	ANTITROMBOTICI	VITAMINE A E D, COMPRESE LE LORO ASSOCIAZIONI	IPOGLICEMIZZANTI, ESCLUSE LE INSULINE	ANTAGONISTI DELL'ANGIOTENSINA II, NON ASSOCIATI
F	Italiana	71	154.5	Pensionato	NO	NO	3	0	0	3	8	5		0	0	1	#NULL!	1	964	31.7	876	29	29	40	1	34316	ABC	3	3TC	DRV	RTV		1	0	0	1	1	0	0	BETABLOCCANTI	VITAMINE A E D, COMPRESE LE LORO ASSOCIAZIONI	ANTITROMBOTICI	ACE INIBITORI NON ASSOCIATI	SOSTANZE MODIFICATRICI DEI LIPIDI, NON ASSOCIATE	IPOGLICEMIZZANTI, ESCLUSE LE INSULINE
F	Italiana	65	152.2	Pensionato	NO	NO	0	0	0	0	0	0	0	0	0	0	#NULL!		815	43.6	698	37	174	40	1	39387	DRV	1	RTV				0	0	0	1	1	0	0	VITAMINE A E D, COMPRESE LE LORO ASSOCIAZIONI	SOSTANZE MODIFICATRICI DEI LIPIDI, NON ASSOCIATE	PREPARATI TIROIDEI
F	Italiana	66	155	Disoccupato	NO	NO	3	0	0	3	2	3	0	0	0	1	#NULL!	1	796	26.7	1177	40	208	40	1	34243	DTG	2	RPV				0	0	1	0	0	1	0	VITAMINE A E D, COMPRESE LE LORO ASSOCIAZIONI
F	Italiana	50	153.6	Pensionato	NO	YES	3	3	0	3	0	0	0	0	0		#NULL!		794	46.7	619	36	74	40	1	36526	RAL	2	NEV				0	0	1	0	0	1	0	VITAMINE A E D, COMPRESE LE LORO ASSOCIAZIONI
F	Italiana	62	143	Pensionato	NO	NO	0	5	0	3	6	3	0	0	0	1	#NULL!	1	517	38	298	22	154	40	1	36586	3tc	3	ABC	ATV	RTV		1	0	0	1	1	0	0	SOSTANZE MODIFICATRICI DEI LIPIDI, NON ASSOCIATE	IPOGLICEMIZZANTI, ESCLUSE LE INSULINE	VITAMINE A E D, COMPRESE LE LORO ASSOCIAZIONI	FARMACI CHE AGISCONO SU STRUTTURA OSSEA E MINERALIZZAZIONE	ANTITROMBOTICI
F	Italiana	51.5	152.5	Pensionato	NO	YES	0	3	0	3	0	0	0	0	0	1	#NULL!	1	1020	34.8	1239	42	500	40	1	34335	DRV	2	RTV	MVC			0	0	0	1	1	0	1	SOSTANZE MODIFICATRICI DEI LIPIDI, NON ASSOCIATE	ANTITROMBOTICI	ACE INIBITORI, ASSOCIAZIONI
F	UK	#NULL!	#NULL!	Lavoratore	NO	NO	3	0	0	3	4	0		0	0	0	#NULL!		253	6.1	1668	40	131	40	1	37956	3TC	3	ATV	RPV			1	0	1	1	0	0	0	VITAMINE A E D, COMPRESE LE LORO ASSOCIAZIONI
F	Italiana	50	155	Lavoratore	NO	NO	3	5	0	3	8	5	1	0	0	1	#NULL!	1	618	27.7	1004	45	24	40	1	36526	ETR	3	3TC	RAL			1	0	1	0	0	1	0	FARMACI CHE AGISCONO SU STRUTTURA OSSEA E MINERALIZZAZIONE	SOSTANZE MODIFICATRICI DEI LIPIDI, NON ASSOCIATE	CALCIO	PREPARATI TIROIDEI	INSULINE ED ANALOGHI	ANTITROMBOTICI	BETABLOCCANTI	DIURETICI AD AZIONE DIURETICA MAGGIORE	GLICOSIDI CARDIACI
F	Ita	48	159	pensionato	NO	YES	NO	YES	NO	NO	NO	YES	NO	NO	NO	neg	#NULL!	neg	590	31	806	42	240	40	NO	36404	Fosamprenavir	1	Ritonavir				0	0	0	1	1	0	0	ANTIULCERA PEPTICA E MALATTIA DA REFLUSSO GASTROESOF.	VITAMINE A E D, COMPRESE LE LORO ASSOCIAZIONI	SOSTANZE ANTIADRENERGICHE AD AZIONE PERIFERICA
F	europa	70	169	lavoratore	NO	NO	NO		NO	YES	NO	NO	YES	NO	NO	neg	#NULL!	neg	1000	37	979	36	130	0	YES	35621	Atazanavir	1	Ritonavir				0	0	0	1	1	0	0	PREPARATI ANTITIROIDEI
F	Ita	57	158	pensionato	NO	YES	NO	YES	NO	YES	NO	NO	YES	NO	NO	neg	#NULL!	neg	430	22	1113	58	20	40	NO	38838	Raltegravir	2	Nevirapina				0	0	1	0	0	1	0	ACE INIBITORI NON ASSOCIATI	DIURETICI AD AZIONE DIURETICA MAGGIORE	ANTINFIAMMATORI	ANESTETICI GENERALI	ALTRI ANTINEOPLASTICI
F	Ita	58	161	pensionato	NO	YES	NO	YES	NO	NO	NO	NO	NO	NO	NO	neg	#NULL!	neg	580	35	796	42	310	0	YES	36434	Truvada	3	Atazanavir	Ritonavir			1	1	0	1	1	0	0	VITAMINE A E D, COMPRESE LE LORO ASSOCIAZIONI
F	Ita	60	153	pensionato	NO	YES	YES	YES	NO	YES	NO	NO	NO	NO	NO	neg	#NULL!	neg	340	22	734	48	394	0	YES	34820	Truvada	3	Darunavir	Ritonavir			1	1	0	1	1	0	0	ANTIMALARICI	CALCIO-ANTAGONISTI SELETTIVI CON PREVAL.EFFETTO VASCOLARE	ANTIULCERA PEPTICA E MALATTIA DA REFLUSSO GASTROESOF.	VITAMINE A E D, COMPRESE LE LORO ASSOCIAZIONI
F	ita	59	160	pensionata	YES	YES	NO	YES	NO	NO	NO	YES	NO	NO	NO	neg	#NULL!	pos	523	30	609	35	260	0	YES	38384	Eviplera	3					0	0	1	0	0	0	0	ANTAGONISTI DELL'ANGIOTENSINA II, ASSOCIAZIONI
F	Italiana	48	160	Lavoratore	NO	YES	NO	YES	NO	YES	NO	YES	NO	NO		neg	#NULL!	neg	490	39.7	490	39.8	56	19	YES	36143	Atripla	3					1	1	1	0	0	0	0	CALCIO-ANTAGONISTI E DIURETICI
F	Italiana	61	160	Pensionato	NO	YES	NO	NO	NO	YES	YES	YES	YES	NO		neg	#NULL!	neg	327	22.5	657	43.9	74	19	YES	37057	Dolutegravir	2	Rilpivirina				0	0	1	0	0	1	0	ANTAGONISTI ORMONALI E SOSTANZE CORRELATE	SOSTANZE MODIFICATRICI DEI LIPIDI, NON ASSOCIATE	IPOGLICEMIZZANTI, ESCLUSE LE INSULINE	BETABLOCCANTI ED ALTRI ANTIIPERTENSIVI	POLIVITAMINICI, ASSOCIAZIONI
F	Italiana	70	155		NO	YES	NO	NO	NO	YES	NO	YES	NO	NO	NO	neg	#NULL!	neg	403	27.1	450	29.7	301	19	YES	42079	Kivexa	3	Raltegravir				1	0	0	0	0	1	0	ACE INIBITORI NON ASSOCIATI	VITAMINE A E D, COMPRESE LE LORO ASSOCIAZIONI
F	Italiana	59	163	Pensionato	NO	YES	NO		NO	YES	NO	YES	NO	NO	NO	neg	#NULL!	neg	378	24	598	37.3	21	52	NO	40367	Darunavir	3	Ritonavir	Kivexa			1	0	0	1	1	0	0	ACE INIBITORI NON ASSOCIATI	DIURETICI DELL'ANSA	SOSTANZE MODIFICATRICI DEI LIPIDI, NON ASSOCIATE
F	Italiana	59	163	Pensionato	NO	YES	YES	YES	NO	YES	YES	YES	NO	NO	NO	neg	#NULL!	neg	459	24.9	732	41	82	19	YES	32857	Raltegravir	2	Etravirina				0	0	1	0	0	1	0	ANTAGONISTI DELL'ANGIOTENSINA II, NON ASSOCIATI	INSULINE ED ANALOGHI	VITAMINE A E D, COMPRESE LE LORO ASSOCIAZIONI	ANTIULCERA PEPTICA E MALATTIA DA REFLUSSO GASTROESOF.	SOSTANZE MODIFICATRICI DEI LIPIDI, NON ASSOCIATE
F	Italiana	#NULL!	#NULL!														#NULL!		1128	42	775	29	31	19			Tivicay	3	Truvada				1	1	0	0	0	1	0	ANTIVIRALI AD AZIONE DIRETTA	ANTIVIRALI AD AZIONE DIRETTA	ANTIVIRALI AD AZIONE DIRETTA	VItalianaMINE A E D, COMPRESE LE LORO ASSOCIAZIONI
F	Italiana	58	157		YES		NO	YES	NO	YES	NO					neg	#NULL!	neg	710	46	406	26	486	19	NO		Lamivudina	2	Darunavir	Ritonavir			1	0	0	1	1	0	0	VItalianaMINE A E D, COMPRESE LE LORO ASSOCIAZIONI	CALCIO
F	Italiana	#NULL!	#NULL!		YES		NO		NO	YES	YES	NO	NO	NO	NO		#NULL!	neg	691	37	583	31	176	19	NO		Tivicay	2	Darunavir	Ritonavir			0	0	0	1	1	1	0	VItalianaMINE A E D, COMPRESE LE LORO ASSOCIAZIONI	PREPARATI TIROIDEI	SOSTANZE MODIFICATRICI DEI LIPIDI, NON ASSOCIATE	SOSTANZE MODIFICATRICI DEI LIPIDI, NON ASSOCIATE
F	Italiana	#NULL!	#NULL!		NO		NO		NO	YES	NO	YES	NO	NO	NO	neg	#NULL!	neg	675	42	309	19	54	19	YES		Atripla	3					1	1	1	0	0	0	0	VItalianaMINE A E D, COMPRESE LE LORO ASSOCIAZIONI
F	Italiana	52.5	159							YES							#NULL!		452	25	777	43	10	19			Atripla	3					1	1	1	0	0	0	0	SOSTANZE MODIFICATRICI DEI LIPIDI, NON ASSOCIATE	ANTIGOTTOSI
F	Italiana	#NULL!	#NULL!		NO	YES	NO	YES	YES	YES	NO	YES	NO	NO	NO	neg	#NULL!	neg	416	37	253	22	#NULL!	19	YES		Darunavir	1	Ritonavir				0	0	0	1	1	0	0	ACE INIBITORI, ASSOCIAZIONI	ANTITROMBOTICI	ANTIULCERA PEPTICA E MALATTIA DA REFLUSSO GASTROESOF.	SOSTANZE MODIFICATRICI DEI LIPIDI, NON ASSOCIATE	CALCIO-ANTAGONISTI SELETTIVI CON PREVAL.EFFETTO VASCOLARE	VItalianaMINE A E D, COMPRESE LE LORO ASSOCIAZIONI	CALCIO
F	Italiana	74	160								YES	YES	YES				#NULL!		462	31	900	60	295	19			Atripla	3					1	1	1	0	0	0	0	VItalianaMINE A E D, COMPRESE LE LORO ASSOCIAZIONI
F	Italiana	52	158		NO		NO	YES						NO		neg	#NULL!	neg	207	13	1059	67	40	19			Tivicay	3	Kivexa				1	0	0	0	0	1	0	VItalianaMINE A E D, COMPRESE LE LORO ASSOCIAZIONI	ANSIOLITICI					ANTIACIDI
F	Italiana	#NULL!	#NULL!		NO					YES	YES	YES			YES	neg	#NULL!	neg	#NULL!	#NULL!	#NULL!	#NULL!	197	#NULL!			Atripla	3					1	1	1	0	0	0	0	ANTITROMBOTICI	SOSTANZE MODIFICATRICI DEI LIPIDI, NON ASSOCIATE	PREPARATI ANTITIROIDEI	ALTRI FARMACI DEL SISTEMA NERVOSO
F	Italiana	83	152	Disoccupato	NO	YES	YES	YES	NO	YES	YES	NO	NO	NO	NO	neg	#NULL!	neg	676	45	538	36	330	19	YES		Kivexa	3	Raltegravir				1	0	0	0	0	1	0	IPOGLICEMIZZANTI, ESCLUSE LE INSULINE	SOSTANZE MODIFICATRICI DEI LIPIDI, NON ASSOCIATE	VItalianaMINE A E D, COMPRESE LE LORO ASSOCIAZIONI	CALCIO
F	Italiana	77	147	Pensionato	NO	YES	YES	NO	NO	YES	NO	YES	YES	NO	NO	neg	#NULL!	neg	250	37	144	21	107	19	YES		Abacavir	2	Lamivudina				1	0	0	0	0	0	0	ACE INIBITORI, ASSOCIAZIONI	SOSTANZE MODIFICATRICI DEI LIPIDI, NON ASSOCIATE	VItalianaMINE A E D, COMPRESE LE LORO ASSOCIAZIONI
F	Italiana	56	157	Pensionato	YES	YES	NO	YES	NO	YES	NO	YES	NO	NO	NO	neg	#NULL!	neg	873	33	1009	39	317	19	YES		Atripla	3					1	1	1	0	0	0	0	SOSTANZE MODIFICATRICI DEI LIPIDI, NON ASSOCIATE	ANTIULCERA PEPTICA E MALATTIA DA REFLUSSO GASTROESOF.	ACE INIBITORI NON ASSOCIATI	BETABLOCCANTI	VItalianaMINE A E D, COMPRESE LE LORO ASSOCIAZIONI
F	Italiana	#NULL!	#NULL!									YES	YES				#NULL!		447	31	369	38	10	19			Efavirenz	3	Combivir				1	0	1	0	0	0	0	FARMACI RISPARMIATORI DI POTASSIO
F	Italiana	46	147	Pensionato	NO	NO	YES	NO	NO	YES	NO	YES	YES	NO	NO	neg	#NULL!	neg	354	37	233	24	102	19	YES		Raltegravir	2	Nevirapina				0	0	1	0	0	1	0	SOSTANZE MODIFICATRICI DEI LIPIDI, NON ASSOCIATE	ACE INIBITORI NON ASSOCIATI	VItalianaMINE A E D, COMPRESE LE LORO ASSOCIAZIONI
F	Italiana	#NULL!	#NULL!				NO				YES	YES		NO		neg	#NULL!	neg	890	46	661	34	351	19			Abacavir	2	Lamivudina				1	0	0	0	0	0	0	ANTAGONISTI DELL'ANGIOTENSINA II, ASSOCIAZIONI	IPOGLICEMIZZANTI, ESCLUSE LE INSULINE
F	Italiana	62	168		NO		NO	NO	NO	YES	NO	YES	NO	NO	NO	neg	#NULL!	neg	721	50	444	31	300	152	NO		Kivexa	3	Rilpivirina				1	0	1	0	0	0	0	ACE INIBITORI NON ASSOCIATI	ANTIEPILETTICI
F	Italiana	54	153		NO	NO	NO	YES	NO	YES	NO	NO	NO	NO	NO	neg	#NULL!	neg	471	23	1008	48	76	19	YES		Kivexa	3	Rilpivirina				1	0	1	0	0	0	0	VItalianaMINE A E D, COMPRESE LE LORO ASSOCIAZIONI	DIGESTIVI, INCLUSI GLI ENZIMI	ANSIOLITICI	ANTIULCERA PEPTICA E MALATTIA DA REFLUSSO GASTROESOF.
F	Italiana	65	169		NO		YES	NO	NO	YES	NO	YES	NO	NO	NO	neg	#NULL!	neg	758	50	424	28	329	66	NO		Dolutegravir	3	Truvada				1	1	0	0	0	1	0	SOSTANZE MODIFICATRICI DEI LIPIDI, NON ASSOCIATE	ANTAGONISTI DELL'ANGIOTENSINA II, ASSOCIAZIONI
F	Italiana	66	165		YES		NO	YES	NO	YES	NO	YES	YES	NO	NO	neg	#NULL!	neg	524	52	319	31	48	19	YES		Atripla	3					1	1	1	0	0	0	0	SOSTANZE MODIFICATRICI DEI LIPIDI, NON ASSOCIATE	ANTAGONISTI DELL'ANGIOTENSINA II, ASSOCIAZIONI	ANTIULCERA PEPTICA E MALATTIA DA REFLUSSO GASTROESOF.	VItalianaMINE A E D, COMPRESE LE LORO ASSOCIAZIONI
F	Italiana	59	142		NO		NO	YES	NO	YES	NO	YES	NO	NO	NO	neg	#NULL!	neg	766	45	637	37	154	19	YES		Truvada	3	Atazanavir	Ritonavir			1	1	0	1	1	0	0	CALCIO	ACE INIBITORI NON ASSOCIATI	VItalianaMINE A E D, COMPRESE LE LORO ASSOCIAZIONI	SOSTANZE MODIFICATRICI DEI LIPIDI, NON ASSOCIATE
F	Italiana	55.7	144	Pensionato	NO	NO	NO	NO	NO	YES	NO	NO	YES	NO	NO	pos	#NULL!	neg	474	35	#NULL!	#NULL!	#NULL!	19	YES		Truvada	3	Dolutegravir				1	1	0	0	0	1	0	PREPARATI TIROIDEI	ANTIULCERA PEPTICA E MALATTIA DA REFLUSSO GASTROESOF.
F	Italiana	66	160		NO	YES	YES	NO	NO	YES		YES	NO	NO	NO	neg	#NULL!	neg	601	35	482	28	299	19	YES		Eviplera	3					0	0	1	0	0	0	0	ANTAGONISTI DELL'ANGIOTENSINA II, NON ASSOCIATI	SOSTANZE MODIFICATRICI DEI LIPIDI, NON ASSOCIATE	VItalianaMINE A E D, COMPRESE LE LORO ASSOCIAZIONI
F	Italiana	63	155	Disoccupato	NO	NO	NO	NO	NO	YES	NO	YES	NO	NO	NO	neg	#NULL!	neg	512	42	349	29	243	19	YES		Truvada	3	Raltegravir				1	1	0	0	0	1	0	CALCIO	VItalianaMINE A E D, COMPRESE LE LORO ASSOCIAZIONI	ACE INIBITORI, ASSOCIAZIONI	ANTIARITMICI, CLASSE I E III	CALCIO-ANTAGONISTI SELETTIVI CON PREVAL.EFFETTO VASCOLARE
F	Italiana	#NULL!	168												YES		#NULL!	neg	261	27	522	54	94	#NULL!			Darunavir	2	Ritonavir	Lamivudina			1	0	0	1	1	0	0	VItalianaMINE A E D, COMPRESE LE LORO ASSOCIAZIONI	FARMACI UTILIZZATI NEI DISTURBI DA DIPENDENZA	ANSIOLITICI
F	Italiana	75	155		NO		YES	NO		YES	YES					neg	#NULL!		397	15	1470	57	287	19	NO		Truvada	3	Dolutegravir				1	1	0	0	0	1	0	ANTIINFIAMMATORI/ANTIREUMATICI IN ASSOCIAZIONE	IPOGLICEMIZZANTI, ESCLUSE LE INSULINE	ANTIULCERA PEPTICA E MALATTIA DA REFLUSSO GASTROESOF.	BETABLOCCANTI	ANTAGONISTI DELL'ANGIOTENSINA II, ASSOCIAZIONI
F	Italiana	79	162	Pensionato	NO	NO	NO	NO	NO	YES	NO	NO	NO	NO	NO	pos	#NULL!	neg	899	31	642	26	18	19	YES		Kivexa	3	Nevirapina				1	0	1	0	0	0	0	VItalianaMINE A E D, COMPRESE LE LORO ASSOCIAZIONI
F	Italiana	#NULL!	#NULL!		NO	YES	NO	YES	YES	YES	YES	YES	YES	YES	NO	neg	#NULL!	neg	381	28	861	64	202	19	NO		Atazanavir	2	raltegravir				0	0	0	1	0	1	0	ANTIULCERA PEPTICA E MALATTIA DA REFLUSSO GASTROESOF.	ACE INIBITORI NON ASSOCIATI	SOSTANZE MODIFICATRICI DEI LIPIDI, NON ASSOCIATE	ANTITROMBOTICI	IMMUNOSTIMOLANTI	ANTIBIOTICI E CHEMIOTERAPICI IN ASSOCIAZIONE	BETABLOCCANTI	CALCIO	ANTITROMBOTICI	FARMACI CHE AGISCONO SU STRUTTURA OSSEA E MINERALIZZAZIONE
F	eritrea	#NULL!	#NULL!				NO	YES	NO	YES	NO	YES	NO	NO	NO	neg	#NULL!		396	19	956	46	396	28			Truvada	3	Nevirapina				1	1	1	0	0	0	0	FARMACI RISPARMIATORI DI POTASSIO	VItalianaMINE A E D, COMPRESE LE LORO ASSOCIAZIONI
F	Italiana	#NULL!	#NULL!				NO	YES									#NULL!		695	44	406	26	110	19			Truvada	3	Atazanavir				1	1	0	1	0	0	0	VItalianaMINE A E D, COMPRESE LE LORO ASSOCIAZIONI	ANTIDEPRESSIVI	FARMACI CHE AGISCONO SU STRUTTURA OSSEA E MINERALIZZAZIONE
F	Italiana	#NULL!	#NULL!									YES					#NULL!		692	40	629	37	247	#NULL!			Lopinavir/Ritonavir	1					0	0	0	1	1	0	0	BETABLOCCANTI	VItalianaMINE A E D, COMPRESE LE LORO ASSOCIAZIONI
F	Italiana	#NULL!	#NULL!				NO				YES						#NULL!		951	45	845	40	632	19			Truvada	3	Ritonavir	Fosamprenavir			1	1	0	1	1	0	0	ANTIDEPRESSIVI	IPOGLICEMIZZANTI, ESCLUSE LE INSULINE	ALTRI FARMACI DEL SISTEMA NERVOSO	IPOGLICEMIZZANTI, ESCLUSE LE INSULINE
F	Italiana	63	162	Pensionato	NO	YES	NO	NO	YES	YES	NO	YES	NO	YES	NO	pos	#NULL!	neg	604	39	614	39	75	19	YES		Kivexa	3	Raltegravir				1	0	0	0	0	1	0	ANTINFIAMMATORI INTESTINALI	ANTIDEPRESSIVI	ANTITROMBOTICI	BETABLOCCANTI	ANTIULCERA PEPTICA E MALATTIA DA REFLUSSO GASTROESOF.	VItalianaMINE A E D, COMPRESE LE LORO ASSOCIAZIONI
F	Italiana	69	158	Pensionato	YES	YES	NO	YES	NO	YES	NO	YES	YES	NO	NO	neg	#NULL!	neg	405	35	326	29	254	19	YES		Atazanavir	2	Ritonavir	Dolutegravir			0	0	0	1	1	1	0	VItalianaMINE A E D, COMPRESE LE LORO ASSOCIAZIONI	CALCIO	FARMACI CHE AGISCONO SU STRUTTURA OSSEA E MINERALIZZAZIONE	DIURETICI DELL'ANSA	CALCIO-ANTAGONISTI SELETTIVI CON PREVAL.EFFETTO VASCOLARE	ANTIULCERA PEPTICA E MALATTIA DA REFLUSSO GASTROESOF.
F	ita	#NULL!	#NULL!				NO			YES				NO			#NULL!		805	41	821	41	481	19	NO	36221	Raltegravir	3	Kivexa				1	0	0	0	0	1	0	SOSTANZE MODIFICATRICI DEI LIPIDI, NON ASSOCIATE	SOSTANZE MODIFICATRICI DEI LIPIDI, NON ASSOCIATE	VITAMINE A E D, COMPRESE LE LORO ASSOCIAZIONI
F	ita	#NULL!	#NULL!				NO	YES		YES		YES					#NULL!		556	37	667	44	284	19	NO	40662	Kivexa	3	Raltegravir				1	0	0	0	0	1	0	ANTAGONISTI DELL'ANGIOTENSINA II, NON ASSOCIATI	ANTIULCERA PEPTICA E MALATTIA DA REFLUSSO GASTROESOF.	SOSTANZE MODIFICATRICI DEI LIPIDI, NON ASSOCIATE	VITAMINE A E D, COMPRESE LE LORO ASSOCIAZIONI	ANTIDEPRESSIVI	ANSIOLITICI
F	ita	67	162				NO			YES						neg	#NULL!		974	50	412	21	266	19	NO	36672	Lamivudina	2	Tivicay				1	0	0	0	0	1	0	SOSTANZE MODIFICATRICI DEI LIPIDI, NON ASSOCIATE
F	ita	59	158				NO	YES		YES			YES				#NULL!		633	37	609	36	287	19	NO	36465	Raltegravir	2	Nevirapina				0	0	1	0	0	1	0	VITAMINE A E D, COMPRESE LE LORO ASSOCIAZIONI
F	ita	59	#NULL!					YES	YES				YES				#NULL!		435	19	709	30	129	19	NO	33347	Tivicay	2	Rilpivirina				0	0	1	0	0	1	0	VITAMINE A E D, COMPRESE LE LORO ASSOCIAZIONI	SOSTANZE MODIFICATRICI DEI LIPIDI, NON ASSOCIATE	ANTIULCERA PEPTICA E MALATTIA DA REFLUSSO GASTROESOF.
F	ita	51	#NULL!				NO			YES	YES	YES					#NULL!		693	35	592	30	212	19	NO	38216	Tivicay	2	Rilpivirina				0	0	1	0	0	1	0	INSULINE ED ANALOGHI	ANTIULCERA PEPTICA E MALATTIA DA REFLUSSO GASTROESOF.	BETABLOCCANTI	ANTITROMBOTICI	ACE INIBITORI NON ASSOCIATI		ANTIACIDI
F	ita	#NULL!	#NULL!				YES			YES		YES					#NULL!		859	53	633	39	557	19	NO	40691	Lopinavir/Ritonavir	1					0	0	0	1	1	0	0	BETABLOCCANTI	VITAMINA B12 ED ACIDO FOLICO	SOSTANZE MODIFICATRICI DEI LIPIDI, NON ASSOCIATE				ANTIACIDI
F	ita	80	162							YES	YES	YES	YES		YES		#NULL!		982	39	520	21	332	19	NO	35265	Atazanavir	1					0	0	0	1	0	0	0	VITAMINE A E D, COMPRESE LE LORO ASSOCIAZIONI	SOSTANZE MODIFICATRICI DEI LIPIDI, NON ASSOCIATE	ACE INIBITORI, ASSOCIAZIONI	ADRENERGICI PER AEROSOL
[truncated: 84 more columns]
